# Supplementary material for: Impact of artificial waterholes on temporal partitioning in a carnivore guild: a comparison of activity patterns at artificial waterholes to roads and trails
Source: PeerJ. 2023 May 3;11:e15253. doi: 10.7717/peerj.15253 (PMC10163872; doi:10.7717/peerj.15253)
Supplement: Supplemental Information 2 [file peerj-11-15253-s002.csv]

Camera	Species	Date_Time	Date	Time	Time.delta
A05	pictus	29-12-2019 05:44	29-12-2019	05:44:58	0.240
A05	pictus	12-02-2020 09:01	12-02-2020	09:01:30	0.376
A05	brunnea	23-10-2019 00:30	23-10-2019	00:30:13	0.021
A05	brunnea	26-10-2019 23:47	26-10-2019	23:47:27	0.991
A05	brunnea	28-11-2019 01:19	28-11-2019	01:19:23	0.055
A05	brunnea	01-12-2019 03:14	01-12-2019	03:14:50	0.135
A05	brunnea	09-12-2019 19:19	09-12-2019	19:19:49	0.805
A05	brunnea	14-12-2019 19:37	14-12-2019	19:37:07	0.817
A05	brunnea	18-12-2019 22:33	18-12-2019	22:33:40	0.940
A05	brunnea	31-12-2019 00:39	31-12-2019	00:39:58	0.028
A05	pardus	11-10-2019 03:19	11-10-2019	03:19:48	0.139
A05	pardus	12-10-2019 18:42	12-10-2019	18:42:50	0.780
A05	pardus	21-10-2019 20:32	21-10-2019	20:32:06	0.856
A05	pardus	25-10-2019 19:10	25-10-2019	19:10:59	0.799
A05	pardus	04-11-2019 02:06	04-11-2019	02:06:20	0.088
A05	pardus	10-11-2019 02:53	10-11-2019	02:53:49	0.121
A05	pardus	13-11-2019 20:14	13-11-2019	20:14:24	0.843
A05	pardus	20-11-2019 05:10	20-11-2019	05:10:24	0.216
A05	pardus	22-11-2019 22:48	22-11-2019	22:48:11	0.950
A05	pardus	27-11-2019 00:14	27-11-2019	00:14:21	0.010
A05	pardus	29-11-2019 01:34	29-11-2019	01:34:22	0.066
A05	pardus	01-12-2019 02:38	01-12-2019	02:38:20	0.110
A05	pardus	08-12-2019 00:05	08-12-2019	00:05:35	0.004
A05	pardus	11-12-2019 04:34	11-12-2019	04:34:24	0.191
A05	pardus	17-12-2019 19:55	17-12-2019	19:55:24	0.830
A05	pardus	19-12-2019 02:10	19-12-2019	02:10:33	0.091
A05	pardus	21-12-2019 02:05	21-12-2019	02:05:34	0.087
A05	pardus	29-12-2019 06:31	29-12-2019	06:31:32	0.272
A05	pardus	29-12-2019 23:46	29-12-2019	23:46:32	0.991
A05	pardus	17-01-2020 03:57	17-01-2020	03:57:19	0.165
A05	pardus	18-01-2020 19:18	18-01-2020	19:18:22	0.804
A05	pardus	21-01-2020 21:15	21-01-2020	21:15:10	0.886
A05	pardus	21-01-2020 22:50	21-01-2020	22:50:38	0.952
A05	pardus	24-01-2020 03:14	24-01-2020	03:14:31	0.135
A05	pardus	30-01-2020 00:09	30-01-2020	00:09:41	0.007
A05	pardus	02-02-2020 23:56	02-02-2020	23:56:39	0.998
A05	pardus	07-02-2020 04:46	07-02-2020	04:46:48	0.199
A05	pardus	08-02-2020 19:48	08-02-2020	19:48:44	0.826
A05	pardus	10-02-2020 21:09	10-02-2020	21:09:43	0.882
A05	pardus	16-02-2020 03:58	16-02-2020	03:58:17	0.165
A05	pardus	26-02-2020 19:35	26-02-2020	19:35:04	0.816
A06	brunnea	13-03-2020 22:40	13-03-2020	22:40:44	0.945
A06	brunnea	14-03-2020 04:00	14-03-2020	04:00:44	0.167
A06	pardus	07-12-2019 04:10	07-12-2019	04:10:16	0.174
A06	pardus	15-01-2020 19:27	15-01-2020	19:27:39	0.811
A06	pardus	04-02-2020 03:09	04-02-2020	03:09:07	0.131
A07	pictus	14-01-2020 06:16	14-01-2020	06:16:29	0.261
A07	pictus	09-02-2020 02:41	09-02-2020	02:41:14	0.112
A07	pictus	09-02-2020 06:47	09-02-2020	06:47:33	0.283
A07	pictus	27-02-2020 06:31	27-02-2020	06:31:40	0.272
A07	brunnea	20-01-2020 23:54	20-01-2020	23:54:24	0.996
A07	brunnea	22-01-2020 02:27	22-01-2020	02:27:45	0.103
A07	brunnea	29-03-2020 00:15	29-03-2020	00:15:37	0.011
A07	pardus	18-11-2019 22:53	18-11-2019	22:53:28	0.954
A07	pardus	06-12-2019 03:00	06-12-2019	03:00:36	0.125
A07	pardus	17-01-2020 23:38	17-01-2020	23:38:50	0.985
B02	brunnea	09-10-2019 21:59	09-10-2019	21:59:17	0.916
B02	brunnea	06-11-2019 21:45	06-11-2019	21:45:25	0.907
B02	brunnea	07-12-2019 19:32	07-12-2019	19:32:42	0.814
B02	brunnea	12-12-2019 21:01	12-12-2019	21:01:21	0.876
B02	brunnea	15-12-2019 02:17	15-12-2019	02:17:58	0.096
B02	pardus	12-12-2019 07:56	12-12-2019	07:56:26	0.331
B02	pardus	26-01-2020 01:13	26-01-2020	01:13:23	0.051
B05	pictus	13-02-2020 05:39	13-02-2020	05:39:48	0.236
B05	pictus	26-02-2020 17:50	26-02-2020	17:50:34	0.743
B05	pictus	07-03-2020 23:45	07-03-2020	23:45:16	0.990
B05	pictus	18-03-2020 04:51	18-03-2020	04:51:31	0.202
B05	pictus	26-03-2020 00:00	26-03-2020	00:00:38	0.000
B05	pictus	03-04-2020 22:16	03-04-2020	22:16:28	0.928
B05	pictus	04-04-2020 22:26	04-04-2020	22:26:02	0.935
B05	brunnea	09-10-2019 00:07	09-10-2019	00:07:36	0.005
B05	brunnea	14-10-2019 02:40	14-10-2019	02:40:14	0.111
B05	brunnea	16-10-2019 00:19	16-10-2019	00:19:49	0.014
B05	brunnea	28-10-2019 03:48	28-10-2019	03:48:01	0.158
B05	brunnea	07-11-2019 05:23	07-11-2019	05:23:56	0.225
B05	brunnea	27-01-2020 00:49	27-01-2020	00:49:55	0.035
B05	pardus	13-10-2019 00:18	13-10-2019	00:18:36	0.013
B05	pardus	29-12-2019 00:36	29-12-2019	00:36:41	0.025
B05	pardus	27-01-2020 04:01	27-01-2020	04:01:51	0.168
B05	crocuta	03-01-2020 20:47	03-01-2020	20:47:20	0.866
B06	pictus	18-10-2019 04:21	18-10-2019	04:21:49	0.182
B06	pictus	17-11-2019 18:31	17-11-2019	18:31:48	0.772
B06	pictus	07-12-2019 17:52	07-12-2019	17:52:27	0.745
B06	pictus	12-12-2019 06:45	12-12-2019	06:45:13	0.281
B06	pictus	11-01-2020 02:27	11-01-2020	02:27:41	0.103
B06	pictus	17-01-2020 06:46	17-01-2020	06:46:19	0.282
B06	pictus	31-01-2020 06:15	31-01-2020	06:15:52	0.261
B06	pictus	16-02-2020 07:15	16-02-2020	07:15:01	0.302
B06	pictus	18-02-2020 05:45	18-02-2020	05:45:43	0.240
B06	pictus	27-02-2020 06:43	27-02-2020	06:43:32	0.280
B06	pictus	23-03-2020 21:48	23-03-2020	21:48:14	0.908
B06	pictus	08-04-2020 22:50	08-04-2020	22:50:40	0.952
B06	brunnea	11-10-2019 00:50	11-10-2019	00:50:09	0.035
B06	brunnea	17-10-2019 18:39	17-10-2019	18:39:27	0.777
B06	brunnea	11-12-2019 20:00	11-12-2019	20:00:33	0.834
B06	brunnea	07-01-2020 00:34	07-01-2020	00:34:59	0.024
B06	brunnea	09-01-2020 23:19	09-01-2020	23:19:17	0.972
B06	brunnea	19-01-2020 21:54	19-01-2020	21:54:02	0.913
B06	brunnea	21-01-2020 19:54	21-01-2020	19:54:21	0.829
B06	brunnea	16-02-2020 21:58	16-02-2020	21:58:17	0.915
B06	brunnea	23-02-2020 00:36	23-02-2020	00:36:41	0.025
B06	brunnea	11-03-2020 22:26	11-03-2020	22:26:28	0.935
B06	brunnea	07-04-2020 19:39	07-04-2020	19:39:00	0.819
B06	pardus	15-10-2019 23:50	15-10-2019	23:50:13	0.993
B06	pardus	30-10-2019 21:08	30-10-2019	21:08:49	0.881
B06	pardus	21-11-2019 21:21	21-11-2019	21:21:08	0.890
B06	pardus	01-12-2019 04:10	01-12-2019	04:10:23	0.174
B06	pardus	13-12-2019 01:12	13-12-2019	01:12:38	0.050
B06	pardus	26-12-2019 23:28	26-12-2019	23:28:29	0.978
B06	pardus	27-12-2019 00:41	27-12-2019	00:41:58	0.029
B06	pardus	16-01-2020 20:18	16-01-2020	20:18:01	0.846
B06	pardus	21-01-2020 20:52	21-01-2020	20:52:43	0.870
B06	pardus	02-02-2020 19:34	02-02-2020	19:34:34	0.816
B06	pardus	23-02-2020 00:26	23-02-2020	00:26:03	0.018
B06	pardus	08-03-2020 00:38	08-03-2020	00:38:27	0.027
B06	crocuta	03-12-2019 03:46	03-12-2019	03:46:24	0.157
B06	crocuta	20-12-2019 22:35	20-12-2019	22:35:50	0.942
B06	crocuta	12-01-2020 02:00	12-01-2020	02:00:14	0.083
C02	brunnea	06-10-2019 18:02	06-10-2019	18:02:16	0.752
C02	brunnea	06-10-2019 19:04	06-10-2019	19:04:47	0.795
C02	brunnea	21-10-2019 21:23	21-10-2019	21:23:47	0.892
C02	brunnea	28-10-2019 00:25	28-10-2019	00:25:01	0.017
C02	brunnea	29-10-2019 18:39	29-10-2019	18:39:35	0.777
C02	brunnea	31-10-2019 03:40	31-10-2019	03:40:37	0.153
C02	brunnea	14-11-2019 00:19	14-11-2019	00:19:23	0.013
C02	brunnea	15-11-2019 21:06	15-11-2019	21:06:41	0.880
C02	brunnea	22-11-2019 20:43	22-11-2019	20:43:41	0.864
C02	brunnea	12-12-2019 01:14	12-12-2019	01:14:21	0.052
C02	brunnea	31-12-2019 02:09	31-12-2019	02:09:04	0.090
C02	brunnea	11-01-2020 03:21	11-01-2020	03:21:27	0.140
C02	brunnea	25-01-2020 23:50	25-01-2020	23:50:28	0.993
C02	brunnea	31-01-2020 00:13	31-01-2020	00:13:39	0.009
C02	brunnea	31-01-2020 20:16	31-01-2020	20:16:28	0.845
C02	brunnea	01-03-2020 18:49	01-03-2020	18:49:36	0.784
C03	brunnea	09-10-2019 19:40	09-10-2019	19:40:26	0.820
C03	pardus	02-11-2019 04:37	02-11-2019	04:37:16	0.193
C03	pardus	21-01-2020 02:10	21-01-2020	02:10:04	0.090
C06	brunnea	24-10-2019 04:29	24-10-2019	04:29:06	0.187
C06	brunnea	05-12-2019 00:25	05-12-2019	00:25:18	0.018
C06	brunnea	05-12-2019 23:26	05-12-2019	23:26:47	0.977
C06	brunnea	14-01-2020 03:00	14-01-2020	03:00:25	0.125
C06	brunnea	10-04-2020 19:37	10-04-2020	19:37:48	0.818
C08	brunnea	11-10-2019 19:07	11-10-2019	19:07:56	0.797
C08	brunnea	17-11-2019 21:27	17-11-2019	21:27:44	0.894
C08	brunnea	02-01-2020 21:20	02-01-2020	21:20:48	0.889
C08	brunnea	22-01-2020 20:41	22-01-2020	20:41:05	0.862
D02	pictus	15-11-2019 05:45	15-11-2019	05:45:05	0.240
D02	brunnea	14-10-2019 23:49	14-10-2019	23:49:44	0.993
D02	brunnea	18-10-2019 21:36	18-10-2019	21:36:14	0.900
D02	brunnea	22-10-2019 04:50	22-10-2019	04:50:36	0.202
D02	brunnea	29-10-2019 19:29	29-10-2019	19:29:56	0.812
D02	brunnea	19-11-2019 22:42	19-11-2019	22:42:51	0.946
D02	brunnea	20-11-2019 02:11	20-11-2019	02:11:10	0.091
D02	brunnea	18-12-2019 03:27	18-12-2019	03:27:29	0.144
D02	brunnea	23-01-2020 03:34	23-01-2020	03:34:03	0.149
D02	brunnea	09-03-2020 01:21	09-03-2020	01:21:16	0.056
D02	brunnea	16-03-2020 21:15	16-03-2020	21:15:18	0.886
D02	brunnea	19-03-2020 19:42	19-03-2020	19:42:01	0.821
D02	brunnea	30-03-2020 01:24	30-03-2020	01:24:50	0.059
D02	brunnea	30-03-2020 20:00	30-03-2020	20:00:20	0.834
D02	brunnea	31-03-2020 01:04	31-03-2020	01:04:22	0.045
D02	brunnea	12-04-2020 00:07	12-04-2020	00:07:44	0.005
D02	brunnea	15-04-2020 21:18	15-04-2020	21:18:37	0.888
D02	brunnea	21-04-2020 01:52	21-04-2020	01:52:25	0.078
D02	pardus	07-11-2019 04:26	07-11-2019	04:26:57	0.185
D02	pardus	30-03-2020 03:15	30-03-2020	03:15:38	0.136
D02	crocuta	23-12-2019 02:08	23-12-2019	02:08:20	0.089
D03	pictus	29-01-2020 05:05	29-01-2020	05:05:03	0.212
D03	pardus	10-11-2019 22:57	10-11-2019	22:57:40	0.957
D03	crocuta	15-10-2019 20:24	15-10-2019	20:24:34	0.850
D04	pictus	02-02-2020 05:23	02-02-2020	05:23:52	0.225
D04	pictus	03-04-2020 18:06	03-04-2020	18:06:35	0.755
D04	brunnea	26-11-2019 23:15	26-11-2019	23:15:36	0.969
D04	brunnea	09-03-2020 00:19	09-03-2020	00:19:16	0.013
D04	pardus	10-10-2019 21:15	10-10-2019	21:15:02	0.885
D04	pardus	16-12-2019 03:37	16-12-2019	03:37:22	0.151
D04	pardus	18-12-2019 05:36	18-12-2019	05:36:50	0.234
D04	pardus	25-03-2020 21:40	25-03-2020	21:40:32	0.903
D04	pardus	14-04-2020 02:19	14-04-2020	02:19:35	0.097
D04	crocuta	15-11-2019 03:43	15-11-2019	03:43:57	0.156
D04	crocuta	15-11-2019 19:57	15-11-2019	19:57:46	0.832
D04	crocuta	26-01-2020 19:29	26-01-2020	19:29:32	0.812
D04	crocuta	29-03-2020 00:42	29-03-2020	00:42:24	0.029
D05	brunnea	29-11-2019 02:29	29-11-2019	02:29:09	0.104
D05	brunnea	06-12-2019 03:57	06-12-2019	03:57:35	0.165
D05	brunnea	30-12-2019 01:33	30-12-2019	01:33:20	0.065
D05	brunnea	02-02-2020 23:22	02-02-2020	23:22:31	0.974
D05	brunnea	03-03-2020 03:12	03-03-2020	03:12:35	0.134
D05	brunnea	10-03-2020 00:32	10-03-2020	00:32:02	0.022
D05	crocuta	11-01-2020 20:38	11-01-2020	20:38:47	0.860
D05	crocuta	21-01-2020 21:25	21-01-2020	21:25:13	0.893
D06	brunnea	17-01-2020 22:32	17-01-2020	22:32:44	0.939
D06	pardus	19-12-2019 22:49	19-12-2019	22:49:18	0.951
D07	pictus	17-11-2019 05:29	17-11-2019	05:29:26	0.229
D07	pictus	12-01-2020 06:01	12-01-2020	06:01:03	0.251
D07	pictus	18-02-2020 06:50	18-02-2020	06:50:58	0.285
D07	pictus	12-04-2020 07:10	12-04-2020	07:10:33	0.299
D07	brunnea	06-10-2019 20:29	06-10-2019	20:29:57	0.854
D07	brunnea	07-10-2019 20:19	07-10-2019	20:19:27	0.847
D07	brunnea	07-10-2019 21:56	07-10-2019	21:56:13	0.914
D07	brunnea	08-10-2019 04:21	08-10-2019	04:21:49	0.182
D07	brunnea	12-10-2019 04:09	12-10-2019	04:09:00	0.173
D07	brunnea	13-10-2019 02:43	13-10-2019	02:43:13	0.113
D07	brunnea	14-10-2019 02:02	14-10-2019	02:02:05	0.085
D07	brunnea	17-10-2019 19:53	17-10-2019	19:53:36	0.829
D07	brunnea	21-10-2019 22:56	21-10-2019	22:56:53	0.956
D07	brunnea	28-10-2019 02:59	28-10-2019	02:59:40	0.125
D07	brunnea	01-11-2019 22:31	01-11-2019	22:31:40	0.939
D07	brunnea	03-11-2019 19:29	03-11-2019	19:29:24	0.812
D07	brunnea	13-11-2019 23:45	13-11-2019	23:45:15	0.990
D07	brunnea	18-11-2019 04:04	18-11-2019	04:04:27	0.170
D07	brunnea	12-12-2019 01:12	12-12-2019	01:12:20	0.050
D07	brunnea	12-12-2019 19:24	12-12-2019	19:24:14	0.808
D07	brunnea	15-12-2019 20:14	15-12-2019	20:14:29	0.843
D07	brunnea	24-12-2019 20:09	24-12-2019	20:09:55	0.840
D07	brunnea	28-12-2019 23:43	28-12-2019	23:43:23	0.988
D07	brunnea	04-01-2020 02:59	04-01-2020	02:59:33	0.125
D07	brunnea	12-01-2020 03:52	12-01-2020	03:52:40	0.162
D07	brunnea	25-01-2020 03:46	25-01-2020	03:46:37	0.157
D07	brunnea	05-02-2020 01:29	05-02-2020	01:29:06	0.062
D07	brunnea	05-02-2020 02:26	05-02-2020	02:26:37	0.102
D07	brunnea	01-03-2020 03:20	01-03-2020	03:20:59	0.140
D07	brunnea	02-03-2020 02:29	02-03-2020	02:29:58	0.104
D07	brunnea	15-03-2020 01:11	15-03-2020	01:11:14	0.049
D07	brunnea	18-03-2020 23:08	18-03-2020	23:08:48	0.964
D07	brunnea	20-03-2020 05:34	20-03-2020	05:34:03	0.232
D07	brunnea	06-04-2020 00:30	06-04-2020	00:30:48	0.021
D07	brunnea	10-04-2020 01:52	10-04-2020	01:52:28	0.078
D07	pardus	08-10-2019 03:51	08-10-2019	03:51:37	0.161
D07	pardus	10-10-2019 02:13	10-10-2019	02:13:24	0.093
D07	pardus	13-10-2019 23:37	13-10-2019	23:37:20	0.984
D07	pardus	20-10-2019 22:35	20-10-2019	22:35:36	0.941
D07	pardus	30-10-2019 18:25	30-10-2019	18:25:01	0.767
D07	pardus	01-11-2019 21:47	01-11-2019	21:47:01	0.908
D07	pardus	06-11-2019 02:19	06-11-2019	02:19:49	0.097
D07	pardus	08-11-2019 02:40	08-11-2019	02:40:24	0.111
D07	pardus	13-11-2019 00:25	13-11-2019	00:25:56	0.018
D07	pardus	20-11-2019 05:13	20-11-2019	05:13:18	0.218
D07	pardus	21-11-2019 18:41	21-11-2019	18:41:12	0.779
D07	pardus	24-11-2019 04:11	24-11-2019	04:11:28	0.175
D07	pardus	05-12-2019 17:21	05-12-2019	17:21:11	0.723
D07	pardus	09-12-2019 17:00	09-12-2019	17:00:31	0.709
D07	pardus	15-12-2019 04:04	15-12-2019	04:04:03	0.169
D07	pardus	17-12-2019 22:12	17-12-2019	22:12:57	0.926
D07	pardus	20-12-2019 02:12	20-12-2019	02:12:04	0.092
D07	pardus	24-12-2019 19:20	24-12-2019	19:20:59	0.806
D07	pardus	28-12-2019 09:44	28-12-2019	09:44:57	0.406
D07	pardus	04-01-2020 04:59	04-01-2020	04:59:51	0.208
D07	pardus	15-01-2020 05:34	15-01-2020	05:34:29	0.232
D07	pardus	25-01-2020 03:35	25-01-2020	03:35:44	0.150
D07	pardus	30-01-2020 23:21	30-01-2020	23:21:39	0.973
D07	pardus	01-02-2020 01:21	01-02-2020	01:21:07	0.056
D07	pardus	17-02-2020 22:22	17-02-2020	22:22:01	0.932
D07	pardus	24-02-2020 07:25	24-02-2020	07:25:25	0.309
D07	pardus	13-03-2020 05:02	13-03-2020	05:02:37	0.210
D07	pardus	18-03-2020 04:49	18-03-2020	04:49:11	0.201
D07	pardus	18-03-2020 22:31	18-03-2020	22:31:35	0.939
D07	pardus	22-03-2020 17:55	22-03-2020	17:55:48	0.747
D07	pardus	26-03-2020 21:49	26-03-2020	21:49:00	0.909
D07	pardus	29-03-2020 20:06	29-03-2020	20:06:50	0.838
D07	pardus	02-04-2020 09:35	02-04-2020	09:35:57	0.400
D07	pardus	06-04-2020 20:00	06-04-2020	20:00:00	0.833
D07	pardus	14-04-2020 05:36	14-04-2020	05:36:54	0.234
D07	crocuta	11-01-2020 22:30	11-01-2020	22:30:33	0.938
D08	brunnea	10-10-2019 02:04	10-10-2019	02:04:39	0.087
D08	brunnea	07-12-2019 03:21	07-12-2019	03:21:11	0.140
D08	brunnea	14-12-2019 05:14	14-12-2019	05:14:39	0.219
D08	brunnea	18-12-2019 03:22	18-12-2019	03:22:48	0.141
D08	brunnea	06-01-2020 01:57	06-01-2020	01:57:36	0.082
D08	brunnea	06-01-2020 04:11	06-01-2020	04:11:40	0.175
D08	brunnea	17-01-2020 19:47	17-01-2020	19:47:04	0.824
D08	brunnea	21-01-2020 04:17	21-01-2020	04:17:50	0.179
D08	brunnea	17-02-2020 02:37	17-02-2020	02:37:09	0.109
D08	brunnea	12-03-2020 02:25	12-03-2020	02:25:42	0.101
D08	brunnea	18-04-2020 20:15	18-04-2020	20:15:50	0.844
D08	pardus	14-11-2019 01:08	14-11-2019	01:08:00	0.047
D08	pardus	15-12-2019 05:59	15-12-2019	05:59:09	0.249
D08	pardus	22-01-2020 08:48	22-01-2020	08:48:51	0.367
D08	pardus	28-01-2020 06:29	28-01-2020	06:29:30	0.270
D08	pardus	31-01-2020 04:31	31-01-2020	04:31:05	0.188
D08	pardus	09-03-2020 06:18	09-03-2020	06:18:05	0.263
D08	pardus	15-03-2020 01:36	15-03-2020	01:36:29	0.067
D08	pardus	17-03-2020 21:34	17-03-2020	21:34:51	0.899
D08	pardus	26-03-2020 07:39	26-03-2020	07:39:54	0.319
D08	pardus	11-04-2020 05:44	11-04-2020	05:44:26	0.239
D08	pardus	18-04-2020 18:29	18-04-2020	18:29:05	0.770
D08	pardus	22-04-2020 03:09	22-04-2020	03:09:59	0.132
E02	pictus	10-11-2019 21:02	10-11-2019	21:02:17	0.877
E02	brunnea	12-10-2019 04:51	12-10-2019	04:51:30	0.202
E02	brunnea	15-10-2019 00:57	15-10-2019	00:57:50	0.040
E02	brunnea	15-10-2019 03:24	15-10-2019	03:24:58	0.142
E02	brunnea	28-10-2019 01:39	28-10-2019	01:39:18	0.069
E02	brunnea	03-11-2019 04:04	03-11-2019	04:04:22	0.170
E02	brunnea	08-11-2019 01:53	08-11-2019	01:53:42	0.079
E02	brunnea	15-11-2019 06:22	15-11-2019	06:22:11	0.265
E02	brunnea	15-11-2019 07:17	15-11-2019	07:17:46	0.304
E02	brunnea	19-11-2019 20:44	19-11-2019	20:44:42	0.864
E02	brunnea	20-11-2019 00:23	20-11-2019	00:23:34	0.016
E02	brunnea	25-11-2019 19:59	25-11-2019	19:59:09	0.833
E02	brunnea	28-11-2019 01:55	28-11-2019	01:55:46	0.080
E02	brunnea	29-11-2019 03:26	29-11-2019	03:26:13	0.143
E02	brunnea	04-12-2019 20:10	04-12-2019	20:10:56	0.841
E02	brunnea	06-12-2019 21:30	06-12-2019	21:30:56	0.896
E02	brunnea	06-12-2019 23:11	06-12-2019	23:11:10	0.966
E02	brunnea	08-12-2019 19:03	08-12-2019	19:03:33	0.794
E02	brunnea	09-12-2019 21:32	09-12-2019	21:32:55	0.898
E02	brunnea	18-12-2019 22:38	18-12-2019	22:38:41	0.944
E02	brunnea	22-12-2019 22:19	22-12-2019	22:19:01	0.930
E02	brunnea	03-01-2020 00:32	03-01-2020	00:32:49	0.023
E02	brunnea	10-01-2020 00:02	10-01-2020	00:02:03	0.001
E02	brunnea	11-01-2020 02:43	11-01-2020	02:43:19	0.113
E02	brunnea	12-01-2020 03:30	12-01-2020	03:30:13	0.146
E02	brunnea	22-01-2020 18:07	22-01-2020	18:07:01	0.755
E02	brunnea	23-01-2020 02:59	23-01-2020	02:59:57	0.125
E02	brunnea	26-01-2020 07:50	26-01-2020	07:50:21	0.327
E02	brunnea	02-02-2020 18:54	02-02-2020	18:54:41	0.788
E02	brunnea	02-02-2020 23:45	02-02-2020	23:45:37	0.990
E02	brunnea	12-02-2020 00:53	12-02-2020	00:53:53	0.037
E02	brunnea	14-02-2020 20:58	14-02-2020	20:58:09	0.874
E02	brunnea	15-02-2020 19:14	15-02-2020	19:14:48	0.802
E02	brunnea	23-02-2020 04:24	23-02-2020	04:24:12	0.183
E02	brunnea	26-02-2020 20:05	26-02-2020	20:05:03	0.837
E02	brunnea	28-02-2020 02:02	28-02-2020	02:02:44	0.085
E02	brunnea	28-02-2020 07:17	28-02-2020	07:17:17	0.304
E02	brunnea	02-03-2020 19:02	02-03-2020	19:02:29	0.793
E02	brunnea	02-03-2020 22:20	02-03-2020	22:20:19	0.931
E02	brunnea	03-03-2020 04:24	03-03-2020	04:24:06	0.183
E02	brunnea	09-03-2020 03:41	09-03-2020	03:41:28	0.154
E02	brunnea	11-03-2020 03:45	11-03-2020	03:45:28	0.157
E02	brunnea	16-03-2020 19:20	16-03-2020	19:20:15	0.806
E02	brunnea	17-03-2020 00:42	17-03-2020	00:42:26	0.029
E02	brunnea	28-03-2020 02:24	28-03-2020	02:24:59	0.101
E02	brunnea	05-04-2020 20:13	05-04-2020	20:13:02	0.842
E02	brunnea	11-04-2020 20:28	11-04-2020	20:28:20	0.853
E02	brunnea	15-04-2020 19:12	15-04-2020	19:12:17	0.800
E02	brunnea	16-04-2020 02:24	16-04-2020	02:24:18	0.100
E02	brunnea	17-04-2020 18:52	17-04-2020	18:52:04	0.786
E02	pardus	22-10-2019 04:21	22-10-2019	04:21:03	0.181
E02	pardus	23-12-2019 22:36	23-12-2019	22:36:04	0.942
E02	pardus	09-01-2020 20:25	09-01-2020	20:25:00	0.851
E02	pardus	30-01-2020 03:24	30-01-2020	03:24:07	0.142
E02	pardus	20-02-2020 04:21	20-02-2020	04:21:25	0.182
E02	pardus	27-02-2020 20:08	27-02-2020	20:08:06	0.839
E02	pardus	10-03-2020 02:46	10-03-2020	02:46:09	0.115
E02	pardus	17-03-2020 23:11	17-03-2020	23:11:13	0.966
E02	pardus	23-03-2020 04:02	23-03-2020	04:02:41	0.169
E02	pardus	30-03-2020 04:05	30-03-2020	04:05:08	0.170
E02	pardus	02-04-2020 23:18	02-04-2020	23:18:36	0.971
E02	crocuta	09-10-2019 21:28	09-10-2019	21:28:02	0.894
E02	crocuta	23-11-2019 04:49	23-11-2019	04:49:10	0.201
E02	crocuta	23-12-2019 01:41	23-12-2019	01:41:07	0.070
E02	crocuta	25-01-2020 03:09	25-01-2020	03:09:12	0.131
E02	crocuta	03-02-2020 00:38	03-02-2020	00:38:54	0.027
E02	crocuta	24-03-2020 04:23	24-03-2020	04:23:03	0.183
E02	crocuta	10-04-2020 05:41	10-04-2020	05:41:19	0.237
E03	brunnea	04-11-2019 01:50	04-11-2019	01:50:48	0.077
E03	brunnea	25-03-2020 02:46	25-03-2020	02:46:40	0.116
E03	crocuta	09-01-2020 05:01	09-01-2020	05:01:11	0.209
E03	crocuta	10-03-2020 20:39	10-03-2020	20:39:19	0.861
E04	pardus	05-01-2020 00:12	05-01-2020	00:12:02	0.008
E05	pictus	01-01-2020 18:40	01-01-2020	18:40:16	0.778
E05	brunnea	21-01-2020 03:54	21-01-2020	03:54:30	0.163
E05	brunnea	31-01-2020 19:04	31-01-2020	19:04:35	0.795
E05	brunnea	01-03-2020 20:02	01-03-2020	20:02:39	0.835
E07	pictus	12-04-2020 17:21	12-04-2020	17:21:44	0.723
E07	pictus	13-04-2020 03:04	13-04-2020	03:04:39	0.128
E07	pictus	14-04-2020 05:29	14-04-2020	05:29:35	0.229
E07	brunnea	07-10-2019 19:33	07-10-2019	19:33:23	0.815
E07	brunnea	11-10-2019 19:51	11-10-2019	19:51:00	0.827
E07	brunnea	11-10-2019 21:59	11-10-2019	21:59:25	0.916
E07	brunnea	12-10-2019 00:25	12-10-2019	00:25:05	0.017
E07	brunnea	12-10-2019 18:54	12-10-2019	18:54:33	0.788
E07	brunnea	12-10-2019 22:29	12-10-2019	22:29:17	0.937
E07	brunnea	14-10-2019 19:30	14-10-2019	19:30:31	0.813
E07	brunnea	15-10-2019 02:21	15-10-2019	02:21:34	0.098
E07	brunnea	17-10-2019 20:38	17-10-2019	20:38:23	0.860
E07	brunnea	20-10-2019 04:59	20-10-2019	04:59:29	0.208
E07	brunnea	20-10-2019 21:15	20-10-2019	21:15:08	0.886
E07	brunnea	21-10-2019 19:06	21-10-2019	19:06:54	0.796
E07	brunnea	23-10-2019 01:07	23-10-2019	01:07:40	0.047
E07	brunnea	25-10-2019 19:31	25-10-2019	19:31:23	0.813
E07	brunnea	26-10-2019 01:57	26-10-2019	01:57:39	0.082
E07	brunnea	27-10-2019 21:03	27-10-2019	21:03:51	0.878
E07	brunnea	28-10-2019 21:10	28-10-2019	21:10:02	0.882
E07	brunnea	30-10-2019 01:04	30-10-2019	01:04:05	0.045
E07	brunnea	03-11-2019 19:29	03-11-2019	19:29:32	0.812
E07	brunnea	07-11-2019 19:12	07-11-2019	19:12:59	0.801
E07	brunnea	07-11-2019 20:02	07-11-2019	20:02:27	0.835
E07	brunnea	11-11-2019 20:53	11-11-2019	20:53:57	0.871
E07	brunnea	13-11-2019 00:42	13-11-2019	00:42:25	0.029
E07	brunnea	15-11-2019 01:55	15-11-2019	01:55:04	0.080
E07	brunnea	23-11-2019 21:10	23-11-2019	21:10:42	0.882
E07	brunnea	24-11-2019 02:03	24-11-2019	02:03:56	0.086
E07	brunnea	25-11-2019 03:17	25-11-2019	03:17:41	0.137
E07	brunnea	30-11-2019 04:09	30-11-2019	04:09:18	0.173
E07	brunnea	07-12-2019 20:11	07-12-2019	20:11:03	0.841
E07	brunnea	08-12-2019 21:58	08-12-2019	21:58:42	0.916
E07	brunnea	11-12-2019 03:17	11-12-2019	03:17:21	0.137
E07	brunnea	15-12-2019 21:37	15-12-2019	21:37:12	0.901
E07	brunnea	17-12-2019 22:49	17-12-2019	22:49:47	0.951
E07	brunnea	18-12-2019 20:25	18-12-2019	20:25:24	0.851
E07	brunnea	20-12-2019 00:28	20-12-2019	00:28:41	0.020
E07	brunnea	21-12-2019 19:01	21-12-2019	19:01:26	0.793
E07	brunnea	25-12-2019 21:36	25-12-2019	21:36:58	0.901
E07	brunnea	26-12-2019 22:25	26-12-2019	22:25:35	0.934
E07	brunnea	29-12-2019 21:09	29-12-2019	21:09:05	0.881
E07	brunnea	03-01-2020 19:37	03-01-2020	19:37:07	0.817
E07	brunnea	12-01-2020 05:00	12-01-2020	05:00:51	0.209
E07	brunnea	23-01-2020 01:56	23-01-2020	01:56:16	0.081
E07	brunnea	31-01-2020 21:30	31-01-2020	21:30:35	0.896
E07	brunnea	31-01-2020 22:37	31-01-2020	22:37:14	0.943
E07	brunnea	02-02-2020 23:19	02-02-2020	23:19:30	0.972
E07	brunnea	20-02-2020 20:17	20-02-2020	20:17:52	0.846
E07	brunnea	22-02-2020 21:13	22-02-2020	21:13:50	0.885
E07	brunnea	29-02-2020 02:43	29-02-2020	02:43:56	0.114
E07	brunnea	02-03-2020 01:48	02-03-2020	01:48:46	0.076
E07	brunnea	03-03-2020 01:46	03-03-2020	01:46:19	0.074
E07	brunnea	04-03-2020 03:31	04-03-2020	03:31:08	0.147
E07	brunnea	06-03-2020 22:03	06-03-2020	22:03:52	0.919
E07	brunnea	10-03-2020 20:57	10-03-2020	20:57:31	0.873
E07	brunnea	12-03-2020 00:55	12-03-2020	00:55:06	0.038
E07	brunnea	14-03-2020 02:36	14-03-2020	02:36:07	0.108
E07	brunnea	19-03-2020 01:10	19-03-2020	01:10:49	0.049
E07	brunnea	23-03-2020 02:14	23-03-2020	02:14:16	0.093
E07	brunnea	26-03-2020 21:44	26-03-2020	21:44:09	0.906
E07	brunnea	28-03-2020 17:48	28-03-2020	17:48:30	0.742
E07	brunnea	29-03-2020 23:29	29-03-2020	23:29:41	0.979
E07	brunnea	15-04-2020 01:50	15-04-2020	01:50:04	0.076
E07	brunnea	21-04-2020 21:54	21-04-2020	21:54:03	0.913
E07	pardus	11-10-2019 03:02	11-10-2019	03:02:57	0.127
E07	pardus	19-10-2019 05:00	19-10-2019	05:00:58	0.209
E07	pardus	25-10-2019 18:50	25-10-2019	18:50:23	0.785
E07	pardus	27-10-2019 21:30	27-10-2019	21:30:28	0.896
E07	pardus	03-11-2019 06:29	03-11-2019	06:29:45	0.271
E07	pardus	26-11-2019 20:17	26-11-2019	20:17:15	0.845
E07	pardus	26-11-2019 22:19	26-11-2019	22:19:36	0.930
E07	pardus	27-11-2019 06:01	27-11-2019	06:01:04	0.251
E07	pardus	25-01-2020 08:36	25-01-2020	08:36:15	0.359
E07	pardus	29-01-2020 04:03	29-01-2020	04:03:00	0.169
E07	pardus	04-03-2020 02:45	04-03-2020	02:45:47	0.115
E07	pardus	05-03-2020 04:25	05-03-2020	04:25:20	0.184
E07	pardus	06-03-2020 05:48	06-03-2020	05:48:48	0.242
E07	pardus	11-03-2020 23:41	11-03-2020	23:41:21	0.987
E07	pardus	15-03-2020 06:13	15-03-2020	06:13:22	0.259
E07	pardus	29-03-2020 23:00	29-03-2020	23:00:50	0.959
E07	pardus	31-03-2020 22:39	31-03-2020	22:39:29	0.944
E07	pardus	20-04-2020 04:06	20-04-2020	04:06:20	0.171
E07	pardus	22-04-2020 05:18	22-04-2020	05:18:32	0.221
E07	crocuta	09-11-2019 00:37	09-11-2019	00:37:23	0.026
F02	brunnea	24-12-2019 03:38	24-12-2019	03:38:21	0.152
F02	brunnea	04-03-2020 04:26	04-03-2020	04:26:15	0.185
F02	brunnea	24-03-2020 00:50	24-03-2020	00:50:14	0.035
F02	brunnea	26-03-2020 04:10	26-03-2020	04:10:01	0.174
F02	pardus	16-12-2019 03:09	16-12-2019	03:09:02	0.131
F02	pardus	24-12-2019 01:45	24-12-2019	01:45:48	0.073
F02	pardus	11-01-2020 04:05	11-01-2020	04:05:45	0.171
F02	pardus	24-02-2020 19:29	24-02-2020	19:29:06	0.812
F02	pardus	09-03-2020 23:34	09-03-2020	23:34:37	0.982
F02	pardus	22-03-2020 04:37	22-03-2020	04:37:31	0.193
F03	brunnea	06-01-2020 20:32	06-01-2020	20:32:27	0.856
F03	pardus	08-03-2020 04:58	08-03-2020	04:58:38	0.207
F03	pardus	20-03-2020 19:03	20-03-2020	19:03:06	0.794
F04	pictus	07-03-2020 06:40	07-03-2020	06:40:41	0.278
F04	brunnea	25-01-2020 18:57	25-01-2020	18:57:16	0.790
F04	brunnea	16-02-2020 01:41	16-02-2020	01:41:28	0.070
F05	brunnea	15-12-2019 02:31	15-12-2019	02:31:29	0.105
F05	brunnea	15-12-2019 03:29	15-12-2019	03:29:32	0.146
F05	brunnea	30-01-2020 23:40	30-01-2020	23:40:00	0.986
F05	brunnea	07-02-2020 00:05	07-02-2020	00:05:10	0.004
G02	brunnea	08-10-2019 05:16	08-10-2019	05:16:01	0.219
G02	brunnea	01-11-2019 02:06	01-11-2019	02:06:52	0.088
G02	brunnea	07-03-2020 21:08	07-03-2020	21:08:31	0.881
G02	brunnea	17-03-2020 19:16	17-03-2020	19:16:17	0.803
G02	brunnea	02-04-2020 03:03	02-04-2020	03:03:31	0.127
G02	pardus	10-10-2019 16:16	10-10-2019	16:16:30	0.678
G02	pardus	01-01-2020 02:29	01-01-2020	02:29:53	0.104
G02	pardus	30-01-2020 23:10	30-01-2020	23:10:49	0.966
G02	pardus	09-04-2020 20:34	09-04-2020	20:34:58	0.858
G02	crocuta	23-12-2019 22:06	23-12-2019	22:06:17	0.921
G03	brunnea	24-10-2019 21:07	24-10-2019	21:07:08	0.880
G03	brunnea	07-11-2019 03:56	07-11-2019	03:56:03	0.164
G03	brunnea	02-02-2020 05:09	02-02-2020	05:09:40	0.215
G03	brunnea	24-02-2020 23:10	24-02-2020	23:10:14	0.965
G03	brunnea	05-03-2020 03:18	05-03-2020	03:18:39	0.138
G03	pardus	05-12-2019 02:40	05-12-2019	02:40:57	0.112
G03	pardus	08-12-2019 03:56	08-12-2019	03:56:07	0.164
G03	pardus	19-01-2020 12:12	19-01-2020	12:12:52	0.509
G03	pardus	20-01-2020 10:16	20-01-2020	10:16:11	0.428
G03	pardus	20-01-2020 18:25	20-01-2020	18:25:44	0.768
G03	pardus	03-02-2020 18:32	03-02-2020	18:32:32	0.773
G03	pardus	07-04-2020 02:59	07-04-2020	02:59:58	0.125
G03	crocuta	05-11-2019 20:52	05-11-2019	20:52:29	0.870
G03	crocuta	08-12-2019 01:38	08-12-2019	01:38:56	0.069
G03	crocuta	11-12-2019 20:19	11-12-2019	20:19:04	0.847
G04	pictus	11-01-2020 19:09	11-01-2020	19:09:35	0.798
G04	brunnea	11-10-2019 03:01	11-10-2019	03:01:56	0.126
G04	brunnea	24-10-2019 21:53	24-10-2019	21:53:15	0.912
G04	brunnea	27-10-2019 00:38	27-10-2019	00:38:56	0.027
G04	brunnea	29-10-2019 00:53	29-10-2019	00:53:25	0.037
G04	brunnea	30-10-2019 20:48	30-10-2019	20:48:48	0.867
G04	brunnea	09-11-2019 20:22	09-11-2019	20:22:36	0.849
G04	brunnea	18-11-2019 01:34	18-11-2019	01:34:55	0.066
G04	brunnea	28-11-2019 04:12	28-11-2019	04:12:03	0.175
G04	brunnea	04-12-2019 20:49	04-12-2019	20:49:50	0.868
G04	brunnea	18-12-2019 21:51	18-12-2019	21:51:28	0.911
G04	brunnea	24-02-2020 19:37	24-02-2020	19:37:20	0.818
G04	brunnea	06-03-2020 23:08	06-03-2020	23:08:05	0.964
G04	brunnea	25-03-2020 23:26	25-03-2020	23:26:11	0.977
G04	brunnea	03-04-2020 19:06	03-04-2020	19:06:10	0.796
G04	brunnea	05-04-2020 01:26	05-04-2020	01:26:56	0.060
G04	brunnea	19-04-2020 19:18	19-04-2020	19:18:51	0.805
G04	pardus	15-10-2019 02:35	15-10-2019	02:35:51	0.108
G04	pardus	16-11-2019 02:15	16-11-2019	02:15:16	0.094
G04	pardus	19-11-2019 21:07	19-11-2019	21:07:26	0.880
G04	pardus	08-12-2019 01:28	08-12-2019	01:28:08	0.061
G04	pardus	21-03-2020 22:21	21-03-2020	22:21:47	0.932
G04	crocuta	24-12-2019 02:42	24-12-2019	02:42:55	0.113
H02	brunnea	07-10-2019 00:45	07-10-2019	00:45:28	0.032
H02	brunnea	07-10-2019 20:55	07-10-2019	20:55:35	0.872
H02	brunnea	15-10-2019 18:44	15-10-2019	18:44:59	0.781
H02	brunnea	16-10-2019 18:19	16-10-2019	18:19:40	0.764
H02	brunnea	16-10-2019 23:18	16-10-2019	23:18:28	0.971
H02	brunnea	22-10-2019 20:49	22-10-2019	20:49:04	0.867
H02	brunnea	24-10-2019 05:14	24-10-2019	05:14:24	0.218
H02	brunnea	24-10-2019 23:20	24-10-2019	23:20:46	0.973
H02	brunnea	25-10-2019 00:51	25-10-2019	00:51:01	0.035
H02	brunnea	29-10-2019 19:53	29-10-2019	19:53:58	0.829
H02	brunnea	01-11-2019 19:34	01-11-2019	19:34:56	0.816
H02	brunnea	06-11-2019 23:19	06-11-2019	23:19:10	0.972
H02	brunnea	11-11-2019 01:57	11-11-2019	01:57:13	0.081
H02	brunnea	12-11-2019 17:52	12-11-2019	17:52:13	0.745
H02	brunnea	12-11-2019 18:28	12-11-2019	18:28:25	0.770
H02	brunnea	18-11-2019 23:34	18-11-2019	23:34:01	0.982
H02	brunnea	19-11-2019 04:24	19-11-2019	04:24:19	0.184
H02	brunnea	21-11-2019 23:34	21-11-2019	23:34:57	0.983
H02	brunnea	28-11-2019 02:07	28-11-2019	02:07:29	0.089
H02	brunnea	02-12-2019 19:15	02-12-2019	19:15:32	0.802
H02	brunnea	11-12-2019 19:36	11-12-2019	19:36:55	0.817
H02	brunnea	04-02-2020 20:40	04-02-2020	20:40:27	0.861
H02	brunnea	20-02-2020 22:16	20-02-2020	22:16:11	0.928
H02	brunnea	29-02-2020 15:53	29-02-2020	15:53:40	0.662
H02	brunnea	01-03-2020 04:54	01-03-2020	04:54:44	0.205
H02	brunnea	03-03-2020 00:51	03-03-2020	00:51:37	0.036
H02	brunnea	04-03-2020 17:04	04-03-2020	17:04:18	0.711
H02	pardus	17-10-2019 21:17	17-10-2019	21:17:00	0.887
H02	pardus	30-10-2019 05:23	30-10-2019	05:23:11	0.224
H02	pardus	19-11-2019 03:29	19-11-2019	03:29:03	0.145
H02	pardus	11-12-2019 02:55	11-12-2019	02:55:27	0.122
H02	pardus	12-12-2019 22:23	12-12-2019	22:23:52	0.933
H02	pardus	20-12-2019 04:50	20-12-2019	04:50:53	0.202
H02	pardus	30-12-2019 05:31	30-12-2019	05:31:55	0.230
H02	pardus	10-01-2020 03:19	10-01-2020	03:19:00	0.138
H02	pardus	15-01-2020 06:44	15-01-2020	06:44:05	0.281
H02	pardus	16-01-2020 18:02	16-01-2020	18:02:17	0.752
H02	pardus	24-01-2020 23:48	24-01-2020	23:48:25	0.992
H02	pardus	13-02-2020 00:33	13-02-2020	00:33:52	0.024
H02	pardus	13-02-2020 04:26	13-02-2020	04:26:28	0.185
H02	pardus	13-02-2020 06:08	13-02-2020	06:08:41	0.256
H02	crocuta	13-01-2020 20:32	13-01-2020	20:32:30	0.856
H02	crocuta	28-02-2020 19:22	28-02-2020	19:22:42	0.807
H03	brunnea	06-10-2019 22:46	06-10-2019	22:46:12	0.949
H03	brunnea	04-04-2020 02:20	04-04-2020	02:20:18	0.097
H03	pardus	19-02-2020 19:01	19-02-2020	19:01:50	0.793
H03	pardus	20-04-2020 01:25	20-04-2020	01:25:49	0.060
H03	crocuta	31-12-2019 00:58	31-12-2019	00:58:54	0.041
H04	brunnea	08-10-2019 01:18	08-10-2019	01:18:42	0.055
H04	brunnea	17-10-2019 19:08	17-10-2019	19:08:06	0.797
H04	brunnea	06-02-2020 02:18	06-02-2020	02:18:57	0.096
H04	pardus	20-02-2020 21:34	20-02-2020	21:34:29	0.899
I04	pictus	24-10-2019 22:35	24-10-2019	22:35:33	0.941
I04	pictus	25-10-2019 06:30	25-10-2019	06:30:02	0.271
I04	pictus	28-10-2019 05:30	28-10-2019	05:30:30	0.230
I04	brunnea	22-10-2019 20:37	22-10-2019	20:37:07	0.859
I04	brunnea	23-10-2019 19:35	23-10-2019	19:35:08	0.816
I04	brunnea	27-10-2019 02:14	27-10-2019	02:14:47	0.094
I04	brunnea	23-11-2019 23:46	23-11-2019	23:46:19	0.990
I04	pardus	08-10-2019 04:55	08-10-2019	04:55:01	0.205
I04	pardus	01-03-2020 17:51	01-03-2020	17:51:44	0.744
I04	crocuta	02-11-2019 02:05	02-11-2019	02:05:06	0.087
I04	crocuta	01-01-2020 22:56	01-01-2020	22:56:53	0.956
7 Frampton mudwallow (2)	pardus		2021-10-10	02:36:00	0.108
7 Frampton mudwallow (2)	pardus		2021-10-19	05:21:33	0.223
7 Frampton mudwallow (2)	pardus		2021-10-20	00:13:25	0.009
7 Frampton mudwallow (2)	pardus		2021-10-25	02:14:58	0.094
7 Frampton mudwallow (2)	crocuta		2021-11-11	04:33:53	0.190
3 Woodhall (3)	pardus		2021-10-05	21:39:13	0.902
3 Woodhall (3)	crocuta		2021-10-10	00:05:32	0.004
3 Woodhall (3)	crocuta		2021-10-10	01:52:23	0.078
3 Woodhall (3)	brunnea		2021-10-28	19:06:46	0.796
3 Woodhall (3)	brunnea		2021-10-30	01:29:02	0.062
3 Woodhall (3)	brunnea		2021-11-03	22:28:59	0.937
3 Woodhall (3)	pardus		2021-11-11	03:40:06	0.153
4 Skirbeek	crocuta		2021-09-17	19:01:25	0.793
4 Skirbeek	pardus		2021-09-30	16:51:28	0.702
4 Skirbeek	crocuta		2021-10-05	05:50:33	0.243
4 Skirbeek	crocuta		2021-10-06	02:59:39	0.125
4 Skirbeek	crocuta		2021-10-06	03:48:56	0.159
5 Frampton Krip	crocuta		2021-09-16	19:09:31	0.798
5 Frampton Krip	crocuta		2021-09-24	19:16:44	0.803
5 Frampton Krip	crocuta		2021-09-24	20:08:27	0.839
5 Frampton Krip	crocuta		2021-09-26	02:02:05	0.085
5 Frampton Krip	crocuta		2021-09-26	18:41:03	0.779
5 Frampton Krip	pardus		2021-09-26	22:46:12	0.949
5 Frampton Krip	crocuta		2021-09-27	04:00:57	0.167
5 Frampton Krip	pardus		2021-10-02	19:49:31	0.826
5 Frampton Krip	crocuta		2021-10-06	21:39:43	0.903
5 Frampton Krip	pardus		2021-10-21	20:42:04	0.863
5 Frampton Krip	pardus		2021-10-27	01:49:21	0.076
6 Frampton mudwallow (1)	crocuta		2021-09-20	05:34:22	0.232
6 Frampton mudwallow (1)	crocuta		2021-10-10	22:50:05	0.951
6 Frampton mudwallow (1)	crocuta		2021-10-11	20:37:24	0.859
6 Frampton mudwallow (1)	pardus		2021-10-16	21:42:28	0.904
6 Frampton mudwallow (1)	pardus		2021-10-16	23:56:11	0.997
6 Frampton mudwallow (1)	crocuta		2021-11-03	00:01:28	0.001
6 Frampton mudwallow (1)	pardus		2021-11-15	23:50:31	0.993
8 Dawn Krip	pardus		2021-09-23	00:11:04	0.008
8 Dawn Krip	crocuta		2021-09-23	00:47:05	0.033
8 Dawn Krip	crocuta		2021-09-23	01:07:57	0.047
8 Dawn Krip	crocuta		2021-09-24	20:40:57	0.862
8 Dawn Krip	crocuta		2021-09-25	01:36:11	0.067
8 Dawn Krip	crocuta		2021-09-25	02:08:03	0.089
8 Dawn Krip	crocuta		2021-09-26	00:55:44	0.039
8 Dawn Krip	crocuta		2021-09-26	03:49:58	0.160
8 Dawn Krip	pardus		2021-10-02	18:30:51	0.771
8 Dawn Krip	pardus		2021-10-03	20:59:34	0.875
8 Dawn Krip	crocuta		2021-10-03	23:18:20	0.971
8 Dawn Krip	pardus		2021-10-06	01:30:42	0.063
8 Dawn Krip	pardus		2021-10-24	00:29:40	0.021
8 Dawn Krip	pardus		2021-11-02	21:28:20	0.895
8 Dawn Krip	pardus		2021-11-04	22:15:30	0.927
8 Dawn Krip	pardus		2021-11-05	03:25:49	0.143
9 Dawn mudwallow	crocuta		2021-09-21	02:54:07	0.121
9 Dawn mudwallow	crocuta		2021-09-23	01:47:23	0.075
9 Dawn mudwallow	crocuta		2021-09-23	04:42:33	0.196
9 Dawn mudwallow	crocuta		2021-09-23	06:24:42	0.267
9 Dawn mudwallow	crocuta		2021-09-24	20:51:03	0.869
9 Dawn mudwallow	pardus		2021-10-04	19:00:13	0.792
9 Dawn mudwallow	pardus		2021-10-06	01:10:03	0.049
9 Dawn mudwallow	crocuta		2021-10-17	19:48:22	0.825
10 Solitude Krip	pardus		2021-09-22	18:26:36	0.768
10 Solitude Krip	pardus		2021-09-27	03:04:43	0.128
10 Solitude Krip	pardus		2021-10-01	01:21:24	0.057
10 Solitude Krip	crocuta		2021-10-27	00:17:03	0.012
10 Solitude Krip	pardus		2021-10-30	02:45:58	0.115
10 Solitude Krip	brunnea		2021-11-17	01:17:44	0.054
11 Bosbockport Krip (1)	pardus		2021-09-22	18:30:07	0.771
11 Bosbockport Krip (1)	brunnea		2021-09-25	23:59:33	1.000
11 Bosbockport Krip (1)	pardus		2021-10-16	00:10:19	0.007
11 Bosbockport Krip (1)	crocuta		2021-10-20	18:46:49	0.783
11 Bosbockport Krip (1)	crocuta		2021-10-27	03:10:07	0.132
11 Bosbockport Krip (1)	brunnea		2021-10-28	22:23:54	0.933
11 Bosbockport Krip (1)	pardus		2021-10-29	02:16:32	0.095
12 Bosbockport Krip (2)	brunnea		2021-09-24	22:59:43	0.958
13 Bosbock Krip (1)	crocuta		2021-09-20	06:14:44	0.260
15 Bosbock Krip (3)	pardus		2021-10-13	22:45:37	0.948
15 Bosbock Krip (3)	brunnea		2021-10-19	04:32:01	0.189
15 Bosbock Krip (3)	brunnea		2021-11-02	03:12:16	0.134
15 Bosbock Krip (3)	crocuta		2021-11-11	20:09:19	0.840
17 Hoogeveld (2)	crocuta		2021-09-28	03:57:03	0.165
17 Hoogeveld (2)	crocuta		2021-10-18	22:15:29	0.927
17 Hoogeveld (2)	brunnea		2021-10-24	01:19:14	0.055
17 Hoogeveld (2)	brunnea		2021-11-01	01:00:01	0.042
17 Hoogeveld (2)	pardus		2021-11-17	01:32:31	0.064
18 Hoogeveld (3)	brunnea		2021-10-07	18:56:33	0.789
18 Hoogeveld (3)	brunnea		2021-10-24	01:54:19	0.079
18 Hoogeveld (3)	pardus		2021-11-03	23:06:29	0.963
18 Hoogeveld (3)	brunnea		2021-11-12	23:11:47	0.967
18 Hoogeveld (3)	pardus		2021-11-17	00:48:49	0.034
18 Hoogeveld (3)	pardus		2021-11-18	23:02:14	0.960
19 Lenin (1)	pardus		2021-09-23	22:59:16	0.958
19 Lenin (1)	crocuta		2021-10-02	02:48:24	0.117
19 Lenin (1)	crocuta		2021-10-12	23:53:11	0.995
19 Lenin (1)	crocuta		2021-10-13	00:32:55	0.023
19 Lenin (1)	crocuta		2021-10-22	04:07:17	0.172
19 Lenin (1)	pardus		2021-11-07	23:33:27	0.982
21 Lenin (3)	pardus		2021-10-01	05:38:56	0.235
21 Lenin (3)	brunnea		2021-10-06	18:10:44	0.757
21 Lenin (3)	crocuta		2021-10-06	19:22:30	0.807
21 Lenin (3)	brunnea		2021-10-08	02:05:14	0.087
21 Lenin (3)	crocuta		2021-10-12	19:43:12	0.822
21 Lenin (3)	brunnea		2021-10-15	20:37:02	0.859
21 Lenin (3)	pardus		2021-10-22	06:17:16	0.262
21 Lenin (3)	brunnea		2021-10-22	19:52:18	0.828
21 Lenin (3)	brunnea		2021-10-25	18:18:18	0.763
21 Lenin (3)	brunnea		2021-10-28	01:24:18	0.059
21 Lenin (3)	crocuta		2021-10-28	22:52:21	0.953
21 Lenin (3)	brunnea		2021-10-31	23:31:54	0.980
21 Lenin (3)	crocuta		2021-11-08	00:04:43	0.003
21 Lenin (3)	crocuta		2021-11-08	03:32:50	0.148
21 Lenin (3)	brunnea		2021-11-10	02:07:17	0.088
21 Lenin (3)	brunnea		2021-11-17	02:04:18	0.086
22 Reitz (1)	brunnea		2021-09-24	01:39:49	0.069
22 Reitz (1)	brunnea		2021-09-24	02:41:24	0.112
22 Reitz (1)	brunnea		2021-09-25	01:45:51	0.074
22 Reitz (1)	brunnea		2021-09-26	23:24:51	0.976
22 Reitz (1)	crocuta		2021-10-05	01:37:33	0.068
22 Reitz (1)	brunnea		2021-10-06	19:55:09	0.830
22 Reitz (1)	brunnea		2021-10-08	02:05:05	0.087
22 Reitz (1)	crocuta		2021-10-12	19:21:59	0.807
22 Reitz (1)	crocuta		2021-10-12	22:15:13	0.927
22 Reitz (1)	brunnea		2021-10-20	05:26:19	0.227
22 Reitz (1)	brunnea		2021-10-21	22:05:26	0.920
23 Stoffel Road	crocuta		2021-09-29	18:33:21	0.773
23 Stoffel Road	brunnea		2021-10-05	04:50:20	0.202
23 Stoffel Road	brunnea		2021-10-19	02:21:10	0.098
23 Stoffel Road	crocuta		2021-10-23	00:58:20	0.041
24 Riverview Road	pardus		2021-09-18	23:17:24	0.970
24 Riverview Road	crocuta		2021-10-03	03:30:11	0.146
24 Riverview Road	pardus		2021-10-05	04:11:48	0.175
24 Riverview Road	brunnea		2021-10-08	19:42:06	0.821
24 Riverview Road	brunnea		2021-11-10	01:05:36	0.046
24 Riverview Road	brunnea		2021-11-15	03:12:14	0.133
25 Udini Road	brunnea		2021-09-20	03:36:28	0.150
25 Udini Road	brunnea		2021-09-25	00:58:13	0.040
25 Udini Road	crocuta		2021-10-03	04:58:31	0.207
26 Senator (1)	brunnea		2021-10-23	19:37:44	0.818
26 Senator (1)	crocuta		2021-10-28	04:35:24	0.191
26 Senator (1)	brunnea		2021-11-02	03:17:33	0.137
26 Senator (1)	crocuta		2021-11-10	02:27:24	0.102
28 Senator (3)	crocuta		2021-11-04	03:27:57	0.144
28 Senator (3)	brunnea		2021-11-06	00:06:08	0.004
28 Senator (3)	crocuta		2021-11-07	22:39:51	0.944
28 Senator (3)	crocuta		2021-11-10	23:36:29	0.984
28 Senator (3)	pardus		2021-11-10	23:42:02	0.988
29 Magic Mountain	crocuta		2021-10-03	05:07:06	0.213
29 Magic Mountain	crocuta		2021-10-25	22:40:59	0.945
29 Magic Mountain	brunnea		2021-11-13	04:49:31	0.201
30 Njelele drift	crocuta		2021-09-26	23:39:12	0.986
30 Njelele drift	crocuta		2021-09-27	00:41:53	0.029
30 Njelele drift	crocuta		2021-09-27	03:13:38	0.134
30 Njelele drift	crocuta		2021-09-27	23:03:42	0.961
30 Njelele drift	crocuta		2021-09-28	22:30:27	0.938
30 Njelele drift	crocuta		2021-09-29	20:30:09	0.854
30 Njelele drift	crocuta		2021-10-12	02:03:22	0.086
30 Njelele drift	crocuta		2021-10-12	22:37:17	0.943
30 Njelele drift	crocuta		2021-10-14	05:43:15	0.238
30 Njelele drift	crocuta		2021-10-18	04:30:24	0.188
30 Njelele drift	crocuta		2021-10-20	21:07:05	0.880
30 Njelele drift	crocuta		2021-10-22	00:00:39	0.000
30 Njelele drift	crocuta		2021-10-25	21:46:59	0.908
30 Njelele drift	crocuta		2021-11-05	22:12:12	0.925
30 Njelele drift	crocuta		2021-11-10	19:19:41	0.805
30 Njelele drift	crocuta		2021-11-10	22:03:35	0.919
30 Njelele drift	crocuta		2021-11-16	01:46:05	0.074
30 Njelele drift	crocuta		2021-11-17	03:37:09	0.151
30 Njelele drift	crocuta		2021-11-17	23:00:32	0.959
30 Njelele drift	crocuta		2021-11-18	05:39:01	0.235
2 Woodhall (2)	pardus		2021-10-03	04:26:33	0.185
2 Woodhall (2)	brunnea		2021-10-17	19:11:37	0.800
2 Woodhall (2)	pardus		2021-11-05	05:00:28	0.209
2 Woodhall (2)	pardus		2021-11-17	00:10:57	0.008
