# Supplementary material for: Impact of artificial waterholes on temporal partitioning in a carnivore guild: a comparison of activity patterns at artificial waterholes to roads and trails
Source: PeerJ. 2023 May 3;11:e15253. doi: 10.7717/peerj.15253 (PMC10163872; doi:10.7717/peerj.15253)
Supplement: Supplemental Information 3 [file peerj-11-15253-s003.csv]

Date	Species	Time 1	Time2	Time3	Time4
29-08-2016	crocuta	04:39:00	0.19	29-08-2016 04:39	29-08-2016 04:39
01-09-2016	crocuta	02:41:00	0.11	01-09-2016 02:41	01-09-2016 02:41
07-09-2016	crocuta	22:11:00	0.92	07-09-2016 22:11	07-09-2016 22:11
09-09-2016	crocuta	18:40:00	0.78	09-09-2016 18:40	09-09-2016 18:40
19-09-2016	crocuta	05:26:00	0.23	19-09-2016 05:26	19-09-2016 05:26
20-09-2016	crocuta	19:07:00	0.8	20-09-2016 19:07	20-09-2016 19:07
22-09-2016	crocuta	05:26:00	0.23	22-09-2016 05:26	22-09-2016 05:26
23-09-2016	crocuta	22:40:00	0.94	23-09-2016 22:40	23-09-2016 22:40
29-09-2016	crocuta	02:00:00	0.08	29-09-2016 02:00	29-09-2016 02:00
04-10-2016	crocuta	05:24:00	0.23	04-10-2016 05:24	04-10-2016 05:24
13-10-2016	crocuta	00:21:00	0.01	13-10-2016 00:21	13-10-2016 00:21
31-10-2016	crocuta	02:48:00	0.12	31-10-2016 02:48	31-10-2016 02:48
01-11-2016	crocuta	04:40:00	0.19	01-11-2016 04:40	01-11-2016 04:40
02-11-2016	crocuta	03:12:00	0.13	02-11-2016 03:12	02-11-2016 03:12
03-11-2016	crocuta	21:03:00	0.88	03-11-2016 21:03	03-11-2016 21:03
09-11-2016	crocuta	03:27:00	0.14	09-11-2016 03:27	09-11-2016 03:27
25-11-2016	crocuta	02:19:00	0.1	25-11-2016 02:19	25-11-2016 02:19
29-11-2016	crocuta	04:37:00	0.19	29-11-2016 04:37	29-11-2016 04:37
03-12-2016	crocuta	22:44:00	0.95	03-12-2016 22:44	03-12-2016 22:44
10-12-2016	crocuta	21:32:00	0.9	10-12-2016 21:32	10-12-2016 21:32
01-02-2017	crocuta	23:10:00	0.97	01-02-2017 23:10	01-02-2017 23:10
05-02-2017	crocuta	00:10:00	0.01	05-02-2017 00:10	05-02-2017 00:10
19-02-2017	crocuta	00:38:00	0.03	19-02-2017 00:38	19-02-2017 00:38
19-02-2017	crocuta	23:04:00	0.96	19-02-2017 23:04	19-02-2017 23:04
01-03-2017	crocuta	04:44:00	0.2	01-03-2017 04:44	01-03-2017 04:44
16-03-2017	crocuta	01:18:00	0.05	16-03-2017 01:18	16-03-2017 01:18
20-03-2017	crocuta	06:15:00	0.26	20-03-2017 06:15	20-03-2017 06:15
24-03-2017	crocuta	00:33:00	0.02	24-03-2017 00:33	24-03-2017 00:33
29-03-2017	crocuta	03:22:00	0.14	29-03-2017 03:22	29-03-2017 03:22
01-04-2017	crocuta	23:26:00	0.98	01-04-2017 23:26	01-04-2017 23:26
08-04-2017	crocuta	01:03:00	0.04	08-04-2017 01:03	08-04-2017 01:03
13-04-2017	crocuta	04:42:00	0.2	13-04-2017 04:42	13-04-2017 04:42
21-04-2017	crocuta	08:12:00	0.34	21-04-2017 08:12	21-04-2017 08:12
22-04-2017	crocuta	20:18:00	0.85	22-04-2017 20:18	22-04-2017 20:18
22-04-2017	crocuta	22:27:00	0.94	22-04-2017 22:27	22-04-2017 22:27
23-04-2017	crocuta	03:41:00	0.15	23-04-2017 03:41	23-04-2017 03:41
25-04-2017	crocuta	01:49:00	0.08	25-04-2017 01:49	25-04-2017 01:49
27-04-2017	crocuta	23:16:00	0.97	27-04-2017 23:16	27-04-2017 23:16
02-05-2017	crocuta	03:57:00	0.16	02-05-2017 03:57	02-05-2017 03:57
07-05-2017	crocuta	05:06:00	0.21	07-05-2017 05:06	07-05-2017 05:06
19-05-2017	crocuta	20:54:00	0.87	19-05-2017 20:54	19-05-2017 20:54
26-05-2017	crocuta	23:24:00	0.98	26-05-2017 23:24	26-05-2017 23:24
11-06-2017	crocuta	08:45:00	0.36	11-06-2017 08:45	11-06-2017 08:45
28-06-2017	crocuta	19:19:00	0.8	28-06-2017 19:19	28-06-2017 19:19
02-07-2017	crocuta	04:51:00	0.2	02-07-2017 04:51	02-07-2017 04:51
06-08-2017	crocuta	03:54:00	0.16	06-08-2017 03:54	06-08-2017 03:54
24-08-2017	crocuta	01:06:00	0.05	24-08-2017 01:06	24-08-2017 01:06
09-09-2017	crocuta	05:16:00	0.22	09-09-2017 05:16	09-09-2017 05:16
14-09-2017	crocuta	18:49:00	0.78	14-09-2017 18:49	14-09-2017 18:49
25-09-2017	crocuta	05:04:00	0.21	25-09-2017 05:04	25-09-2017 05:04
26-09-2017	crocuta	06:26:00	0.27	26-09-2017 06:26	26-09-2017 06:26
20-09-2017	crocuta	19:31:00	0.81	20-09-2017 19:31	20-09-2017 19:31
07-10-2017	crocuta	05:50:00	0.24	07-10-2017 05:50	07-10-2017 05:50
10-11-2017	crocuta	03:00:00	0.13	10-11-2017 03:00	10-11-2017 03:00
10-11-2017	crocuta	03:19:00	0.14	10-11-2017 03:19	10-11-2017 03:19
11-11-2017	crocuta	01:57:00	0.08	11-11-2017 01:57	11-11-2017 01:57
17-11-2017	crocuta	19:45:00	0.82	17-11-2017 19:45	17-11-2017 19:45
22-11-2017	crocuta	02:16:00	0.09	22-11-2017 02:16	22-11-2017 02:16
22-11-2017	crocuta	06:11:00	0.26	22-11-2017 06:11	22-11-2017 06:11
30-11-2017	crocuta	04:48:00	0.2	30-11-2017 04:48	30-11-2017 04:48
30-11-2017	crocuta	19:59:00	0.83	30-11-2017 19:59	30-11-2017 19:59
08-12-2017	crocuta	23:15:00	0.97	08-12-2017 23:15	08-12-2017 23:15
10-12-2017	crocuta	21:30:00	0.9	10-12-2017 21:30	10-12-2017 21:30
18-12-2017	crocuta	03:26:00	0.14	18-12-2017 03:26	18-12-2017 03:26
18-12-2017	crocuta	21:48:00	0.91	18-12-2017 21:48	18-12-2017 21:48
23-12-2017	crocuta	01:30:00	0.06	23-12-2017 01:30	23-12-2017 01:30
01-01-2018	crocuta	03:25:00	0.14	01-01-2018 03:25	01-01-2018 03:25
01-01-2018	crocuta	22:39:00	0.94	01-01-2018 22:39	01-01-2018 22:39
04-01-2018	crocuta	01:48:00	0.08	04-01-2018 01:48	04-01-2018 01:48
05-01-2018	crocuta	00:34:00	0.02	05-01-2018 00:34	05-01-2018 00:34
09-01-2018	crocuta	04:12:00	0.18	09-01-2018 04:12	09-01-2018 04:12
10-01-2018	crocuta	05:31:00	0.23	10-01-2018 05:31	10-01-2018 05:31
10-01-2018	crocuta	19:01:00	0.79	10-01-2018 19:01	10-01-2018 19:01
11-01-2018	crocuta	03:50:00	0.16	11-01-2018 03:50	11-01-2018 03:50
15-01-2018	crocuta	22:29:00	0.94	15-01-2018 22:29	15-01-2018 22:29
18-01-2018	crocuta	01:00:00	0.04	18-01-2018 01:00	18-01-2018 01:00
20-01-2018	crocuta	04:33:00	0.19	20-01-2018 04:33	20-01-2018 04:33
24-01-2018	crocuta	20:56:00	0.87	24-01-2018 20:56	24-01-2018 20:56
25-01-2018	crocuta	06:15:00	0.26	25-01-2018 06:15	25-01-2018 06:15
26-01-2018	crocuta	21:55:00	0.91	26-01-2018 21:55	26-01-2018 21:55
27-01-2018	crocuta	05:23:00	0.22	27-01-2018 05:23	27-01-2018 05:23
02-02-2018	crocuta	00:36:00	0.03	02-02-2018 00:36	02-02-2018 00:36
03-02-2018	crocuta	02:28:00	0.1	03-02-2018 02:28	03-02-2018 02:28
03-02-2018	crocuta	20:12:00	0.84	03-02-2018 20:12	03-02-2018 20:12
05-02-2018	crocuta	01:51:00	0.08	05-02-2018 01:51	05-02-2018 01:51
06-02-2018	crocuta	21:03:00	0.88	06-02-2018 21:03	06-02-2018 21:03
16-02-2018	crocuta	01:00:00	0.04	16-02-2018 01:00	16-02-2018 01:00
19-02-2018	crocuta	21:12:00	0.88	19-02-2018 21:12	19-02-2018 21:12
10-03-2018	crocuta	22:25:00	0.93	10-03-2018 22:25	10-03-2018 22:25
14-03-2018	crocuta	22:48:00	0.95	14-03-2018 22:48	14-03-2018 22:48
25-03-2018	crocuta	06:34:00	0.27	25-03-2018 06:34	25-03-2018 06:34
29-03-2018	crocuta	02:59:00	0.12	29-03-2018 02:59	29-03-2018 02:59
29-03-2018	crocuta	22:43:00	0.95	29-03-2018 22:43	29-03-2018 22:43
03-04-2018	crocuta	04:52:00	0.2	03-04-2018 04:52	03-04-2018 04:52
08-04-2018	crocuta	01:44:00	0.07	08-04-2018 01:44	08-04-2018 01:44
09-04-2018	crocuta	05:59:00	0.25	09-04-2018 05:59	09-04-2018 05:59
11-04-2018	crocuta	08:04:00	0.34	11-04-2018 08:04	11-04-2018 08:04
12-04-2018	crocuta	02:13:00	0.09	12-04-2018 02:13	12-04-2018 02:13
16-04-2018	crocuta	04:34:00	0.19	16-04-2018 04:34	16-04-2018 04:34
16-04-2018	crocuta	07:18:00	0.3	16-04-2018 07:18	16-04-2018 07:18
18-04-2018	crocuta	23:12:00	0.97	18-04-2018 23:12	18-04-2018 23:12
24-04-2018	crocuta	19:32:00	0.81	24-04-2018 19:32	24-04-2018 19:32
26-04-2018	crocuta	07:46:00	0.32	26-04-2018 07:46	26-04-2018 07:46
29-04-2018	crocuta	02:57:00	0.12	29-04-2018 02:57	29-04-2018 02:57
13-06-2018	crocuta	01:04:00	0.04	13-06-2018 01:04	13-06-2018 01:04
14-06-2018	crocuta	04:24:00	0.18	14-06-2018 04:24	14-06-2018 04:24
18-06-2018	crocuta	02:11:00	0.09	18-06-2018 02:11	18-06-2018 02:11
18-06-2018	crocuta	06:10:00	0.26	18-06-2018 06:10	18-06-2018 06:10
22-06-2018	crocuta	01:53:00	0.08	22-06-2018 01:53	22-06-2018 01:53
08-07-2018	crocuta	20:36:00	0.86	08-07-2018 20:36	08-07-2018 20:36
09-07-2018	crocuta	02:45:00	0.11	09-07-2018 02:45	09-07-2018 02:45
09-07-2018	crocuta	18:35:00	0.77	09-07-2018 18:35	09-07-2018 18:35
09-07-2018	crocuta	20:35:00	0.86	09-07-2018 20:35	09-07-2018 20:35
28-06-2018	crocuta	01:25:00	0.06	28-06-2018 01:25	28-06-2018 01:25
03-07-2018	crocuta	23:20:00	0.97	03-07-2018 23:20	03-07-2018 23:20
17-07-2018	crocuta	23:35:00	0.98	17-07-2018 23:35	17-07-2018 23:35
21-07-2018	crocuta	22:32:00	0.94	21-07-2018 22:32	21-07-2018 22:32
23-07-2018	crocuta	21:07:00	0.88	23-07-2018 21:07	23-07-2018 21:07
24-07-2018	crocuta	22:45:00	0.95	24-07-2018 22:45	24-07-2018 22:45
29-07-2018	crocuta	23:30:00	0.98	29-07-2018 23:30	29-07-2018 23:30
01-08-2018	crocuta	01:08:00	0.05	01-08-2018 01:08	01-08-2018 01:08
01-08-2018	crocuta	04:53:00	0.2	01-08-2018 04:53	01-08-2018 04:53
01-08-2018	crocuta	22:28:00	0.94	01-08-2018 22:28	01-08-2018 22:28
06-08-2018	crocuta	00:06:00	0	06-08-2018 00:06	06-08-2018 00:06
12-08-2018	crocuta	05:30:00	0.23	12-08-2018 05:30	12-08-2018 05:30
13-08-2018	crocuta	23:41:00	0.99	13-08-2018 23:41	13-08-2018 23:41
15-08-2018	crocuta	05:53:00	0.25	15-08-2018 05:53	15-08-2018 05:53
15-08-2018	crocuta	18:54:00	0.79	15-08-2018 18:54	15-08-2018 18:54
03-09-2018	crocuta	20:07:00	0.84	03-09-2018 20:07	03-09-2018 20:07
10-09-2018	crocuta	00:13:00	0.01	10-09-2018 00:13	10-09-2018 00:13
29-09-2018	crocuta	23:09:00	0.96	29-09-2018 23:09	29-09-2018 23:09
10-10-2018	crocuta	05:24:00	0.23	10-10-2018 05:24	10-10-2018 05:24
11-10-2018	crocuta	18:09:00	0.76	11-10-2018 18:09	11-10-2018 18:09
22-10-2018	crocuta	20:08:00	0.84	22-10-2018 20:08	22-10-2018 20:08
27-10-2018	crocuta	21:59:00	0.92	27-10-2018 21:59	27-10-2018 21:59
27-10-2018	crocuta	23:41:00	0.99	27-10-2018 23:41	27-10-2018 23:41
18-11-2018	crocuta	01:22:00	0.06	18-11-2018 01:22	18-11-2018 01:22
18-11-2018	crocuta	19:21:00	0.81	18-11-2018 19:21	18-11-2018 19:21
08-12-2018	crocuta	06:15:00	0.26	08-12-2018 06:15	08-12-2018 06:15
14-12-2018	crocuta	23:55:00	1	14-12-2018 23:55	14-12-2018 23:55
18-12-2019	crocuta	05:46:00	0.24	18-12-2019 05:46	18-12-2019 05:46
18-12-2019	crocuta	19:17:00	0.8	18-12-2019 19:17	18-12-2019 19:17
04-01-2019	crocuta	20:32:00	0.86	04-01-2019 20:32	04-01-2019 20:32
06-01-2019	crocuta	20:50:00	0.87	06-01-2019 20:50	06-01-2019 20:50
07-01-2019	crocuta	06:15:00	0.26	07-01-2019 06:15	07-01-2019 06:15
08-01-2019	crocuta	19:39:00	0.82	08-01-2019 19:39	08-01-2019 19:39
09-01-2019	crocuta	21:49:00	0.91	09-01-2019 21:49	09-01-2019 21:49
10-01-2019	crocuta	03:25:00	0.14	10-01-2019 03:25	10-01-2019 03:25
12-01-2019	crocuta	20:03:00	0.84	12-01-2019 20:03	12-01-2019 20:03
14-01-2019	crocuta	20:55:00	0.87	14-01-2019 20:55	14-01-2019 20:55
16-01-2019	crocuta	05:40:00	0.24	16-01-2019 05:40	16-01-2019 05:40
17-01-2019	crocuta	05:45:00	0.24	17-01-2019 05:45	17-01-2019 05:45
21-01-2019	crocuta	05:27:00	0.23	21-01-2019 05:27	21-01-2019 05:27
26-01-2019	crocuta	22:10:00	0.92	26-01-2019 22:10	26-01-2019 22:10
03-02-2019	crocuta	20:05:00	0.84	03-02-2019 20:05	03-02-2019 20:05
16-01-2019	crocuta	05:40:00	0.24	16-01-2019 05:40	16-01-2019 05:40
17-01-2019	crocuta	06:24:00	0.27	17-01-2019 06:24	17-01-2019 06:24
17-01-2019	crocuta	22:58:00	0.96	17-01-2019 22:58	17-01-2019 22:58
19-01-2019	crocuta	07:00:00	0.29	19-01-2019 07:00	19-01-2019 07:00
20-01-2019	crocuta	00:53:00	0.04	20-01-2019 00:53	20-01-2019 00:53
23-01-2019	crocuta	18:32:00	0.77	23-01-2019 18:32	23-01-2019 18:32
24-01-2019	crocuta	04:11:00	0.17	24-01-2019 04:11	24-01-2019 04:11
05-02-2019	crocuta	19:42:00	0.82	05-02-2019 19:42	05-02-2019 19:42
21-03-2019	crocuta	22:50:00	0.95	21-03-2019 22:50	21-03-2019 22:50
28-03-2019	crocuta	01:54:00	0.08	28-03-2019 01:54	28-03-2019 01:54
06-04-2019	crocuta	23:16:00	0.97	06-04-2019 23:16	06-04-2019 23:16
18-04-2019	crocuta	03:35:00	0.15	18-04-2019 03:35	18-04-2019 03:35
21-04-2019	crocuta	23:00:00	0.96	21-04-2019 23:00	21-04-2019 23:00
27-04-2019	crocuta	02:02:00	0.08	27-04-2019 02:02	27-04-2019 02:02
05-06-2019	crocuta	05:51:00	0.24	05-06-2019 05:51	05-06-2019 05:51
08-06-2019	crocuta	03:33:00	0.15	08-06-2019 03:33	08-06-2019 03:33
10-06-2019	crocuta	08:58:00	0.37	10-06-2019 08:58	10-06-2019 08:58
14-06-2019	crocuta	02:24:00	0.1	14-06-2019 02:24	14-06-2019 02:24
15-06-2019	crocuta	18:59:00	0.79	15-06-2019 18:59	15-06-2019 18:59
16-06-2019	crocuta	22:43:00	0.95	16-06-2019 22:43	16-06-2019 22:43
17-06-2019	crocuta	03:48:00	0.16	17-06-2019 03:48	17-06-2019 03:48
18-06-2019	crocuta	18:23:00	0.77	18-06-2019 18:23	18-06-2019 18:23
22-06-2019	crocuta	06:45:00	0.28	22-06-2019 06:45	22-06-2019 06:45
26-06-2019	crocuta	05:55:00	0.25	26-06-2019 05:55	26-06-2019 05:55
28-06-2019	crocuta	20:40:00	0.86	28-06-2019 20:40	28-06-2019 20:40
02-07-2019	crocuta	03:15:00	0.14	02-07-2019 03:15	02-07-2019 03:15
05-07-2019	crocuta	00:24:00	0.02	05-07-2019 00:24	05-07-2019 00:24
09-07-2019	crocuta	02:58:00	0.12	09-07-2019 02:58	09-07-2019 02:58
17-07-2019	crocuta	07:40:00	0.32	17-07-2019 07:40	17-07-2019 07:40
19-07-2019	crocuta	21:25:00	0.89	19-07-2019 21:25	19-07-2019 21:25
20-07-2019	crocuta	17:30:00	0.73	20-07-2019 17:30	20-07-2019 17:30
20-07-2019	crocuta	18:49:00	0.78	20-07-2019 18:49	20-07-2019 18:49
22-07-2019	crocuta	21:33:00	0.9	22-07-2019 21:33	22-07-2019 21:33
23-07-2019	crocuta	08:57:00	0.37	23-07-2019 08:57	23-07-2019 08:57
23-07-2019	crocuta	18:23:00	0.77	23-07-2019 18:23	23-07-2019 18:23
23-07-2019	crocuta	19:33:00	0.81	23-07-2019 19:33	23-07-2019 19:33
26-07-2019	crocuta	19:10:00	0.8	26-07-2019 19:10	26-07-2019 19:10
26-07-2019	crocuta	20:23:00	0.85	26-07-2019 20:23	26-07-2019 20:23
28-07-2019	crocuta	05:37:00	0.23	28-07-2019 05:37	28-07-2019 05:37
05-08-2019	crocuta	18:45:00	0.78	05-08-2019 18:45	05-08-2019 18:45
09-08-2019	crocuta	05:29:00	0.23	09-08-2019 05:29	09-08-2019 05:29
10-08-2019	crocuta	22:37:00	0.94	10-08-2019 22:37	10-08-2019 22:37
13-08-2019	crocuta	19:21:00	0.81	13-08-2019 19:21	13-08-2019 19:21
14-08-2019	crocuta	02:54:00	0.12	14-08-2019 02:54	14-08-2019 02:54
17-08-2019	crocuta	03:16:00	0.14	17-08-2019 03:16	17-08-2019 03:16
17-08-2019	crocuta	20:46:00	0.87	17-08-2019 20:46	17-08-2019 20:46
21-08-2019	crocuta	00:22:00	0.02	21-08-2019 00:22	21-08-2019 00:22
24-08-2019	crocuta	02:55:00	0.12	24-08-2019 02:55	24-08-2019 02:55
25-08-2019	crocuta	04:30:00	0.19	25-08-2019 04:30	25-08-2019 04:30
29-08-2019	crocuta	03:00:00	0.13	29-08-2019 03:00	29-08-2019 03:00
30-08-2019	crocuta	03:32:00	0.15	30-08-2019 03:32	30-08-2019 03:32
30-08-2019	crocuta	22:11:00	0.92	30-08-2019 22:11	30-08-2019 22:11
31-08-2019	crocuta	05:07:00	0.21	31-08-2019 05:07	31-08-2019 05:07
31-08-2019	crocuta	19:10:00	0.8	31-08-2019 19:10	31-08-2019 19:10
03-09-2019	crocuta	21:25:00	0.89	03-09-2019 21:25	03-09-2019 21:25
04-09-2019	crocuta	06:24:00	0.27	04-09-2019 06:24	04-09-2019 06:24
13-09-2019	crocuta	07:28:00	0.31	13-09-2019 07:28	13-09-2019 07:28
14-09-2019	crocuta	05:32:00	0.23	14-09-2019 05:32	14-09-2019 05:32
17-09-2019	crocuta	22:05:00	0.92	17-09-2019 22:05	17-09-2019 22:05
20-09-2019	crocuta	21:09:00	0.88	20-09-2019 21:09	20-09-2019 21:09
23-09-2019	crocuta	19:03:00	0.79	23-09-2019 19:03	23-09-2019 19:03
03-10-2019	crocuta	21:34:00	0.9	03-10-2019 21:34	03-10-2019 21:34
06-10-2019	crocuta	04:22:00	0.18	06-10-2019 04:22	06-10-2019 04:22
07-10-2019	crocuta	00:01:00	0	07-10-2019 00:01	07-10-2019 00:01
07-10-2019	crocuta	02:02:00	0.08	07-10-2019 02:02	07-10-2019 02:02
09-10-2019	crocuta	04:07:00	0.17	09-10-2019 04:07	09-10-2019 04:07
11-10-2019	crocuta	05:38:00	0.23	11-10-2019 05:38	11-10-2019 05:38
16-10-2019	crocuta	20:02:00	0.83	16-10-2019 20:02	16-10-2019 20:02
16-10-2019	crocuta	21:27:00	0.89	16-10-2019 21:27	16-10-2019 21:27
22-10-2019	crocuta	02:17:00	0.1	22-10-2019 02:17	22-10-2019 02:17
23-10-2019	crocuta	02:15:00	0.09	23-10-2019 02:15	23-10-2019 02:15
24-10-2019	crocuta	01:48:00	0.08	24-10-2019 01:48	24-10-2019 01:48
26-10-2019	crocuta	06:17:00	0.26	26-10-2019 06:17	26-10-2019 06:17
26-10-2019	crocuta	22:02:00	0.92	26-10-2019 22:02	26-10-2019 22:02
27-10-2019	crocuta	21:14:00	0.88	27-10-2019 21:14	27-10-2019 21:14
27-10-2019	crocuta	23:58:00	1	27-10-2019 23:58	27-10-2019 23:58
07-11-2019	crocuta	20:30:00	0.85	07-11-2019 20:30	07-11-2019 20:30
09-11-2019	crocuta	23:07:00	0.96	09-11-2019 23:07	09-11-2019 23:07
10-11-2019	crocuta	03:40:00	0.15	10-11-2019 03:40	10-11-2019 03:40
11-11-2019	crocuta	20:58:00	0.87	11-11-2019 20:58	11-11-2019 20:58
12-11-2019	crocuta	22:29:00	0.94	12-11-2019 22:29	12-11-2019 22:29
16-11-2019	crocuta	22:40:00	0.94	16-11-2019 22:40	16-11-2019 22:40
19-11-2019	crocuta	03:55:00	0.16	19-11-2019 03:55	19-11-2019 03:55
19-11-2019	crocuta	05:20:00	0.22	19-11-2019 05:20	19-11-2019 05:20
21-11-2019	crocuta	22:40:00	0.94	21-11-2019 22:40	21-11-2019 22:40
22-11-2019	crocuta	11:13:00	0.47	22-11-2019 11:13	22-11-2019 11:13
27-11-2019	crocuta	02:54:00	0.12	27-11-2019 02:54	27-11-2019 02:54
27-01-2019	crocuta	21:02:00	0.88	27-01-2019 21:02	27-01-2019 21:02
30-11-2019	crocuta	22:09:00	0.92	30-11-2019 22:09	30-11-2019 22:09
03-12-2019	crocuta	20:25:00	0.85	03-12-2019 20:25	03-12-2019 20:25
04-12-2019	crocuta	03:08:00	0.13	04-12-2019 03:08	04-12-2019 03:08
04-12-2019	crocuta	21:27:00	0.89	04-12-2019 21:27	04-12-2019 21:27
05-12-2019	crocuta	05:56:00	0.25	05-12-2019 05:56	05-12-2019 05:56
05-12-2019	crocuta	23:07:00	0.96	05-12-2019 23:07	05-12-2019 23:07
06-12-2019	crocuta	02:43:00	0.11	06-12-2019 02:43	06-12-2019 02:43
06-12-2019	crocuta	20:10:00	0.84	06-12-2019 20:10	06-12-2019 20:10
06-12-2019	crocuta	21:08:00	0.88	06-12-2019 21:08	06-12-2019 21:08
06-12-2019	crocuta	22:37:00	0.94	06-12-2019 22:37	06-12-2019 22:37
07-12-2019	crocuta	23:00:00	0.96	07-12-2019 23:00	07-12-2019 23:00
14-12-2019	crocuta	06:46:00	0.28	14-12-2019 06:46	14-12-2019 06:46
15-12-2019	crocuta	04:36:00	0.19	15-12-2019 04:36	15-12-2019 04:36
21-12-2019	crocuta	21:33:00	0.9	21-12-2019 21:33	21-12-2019 21:33
23-12-2019	crocuta	02:09:00	0.09	23-12-2019 02:09	23-12-2019 02:09
23-12-2019	crocuta	05:38:00	0.23	23-12-2019 05:38	23-12-2019 05:38
24-12-2019	crocuta	22:12:00	0.93	24-12-2019 22:12	24-12-2019 22:12
25-12-2019	crocuta	01:17:00	0.05	25-12-2019 01:17	25-12-2019 01:17
26-12-2020	crocuta	20:48:00	0.87	26-12-2020 20:48	26-12-2020 20:48
27-12-2019	crocuta	04:29:00	0.19	27-12-2019 04:29	27-12-2019 04:29
28-12-2019	crocuta	04:11:00	0.17	28-12-2019 04:11	28-12-2019 04:11
03-01-2020	crocuta	20:59:00	0.87	03-01-2020 20:59	03-01-2020 20:59
04-01-2020	crocuta	05:46:00	0.24	04-01-2020 05:46	04-01-2020 05:46
04-01-2020	crocuta	19:33:00	0.81	04-01-2020 19:33	04-01-2020 19:33
04-01-2020	crocuta	23:25:00	0.98	04-01-2020 23:25	04-01-2020 23:25
05-01-2020	crocuta	03:44:00	0.16	05-01-2020 03:44	05-01-2020 03:44
05-01-2020	crocuta	22:28:00	0.94	05-01-2020 22:28	05-01-2020 22:28
06-01-2020	crocuta	02:36:00	0.11	06-01-2020 02:36	06-01-2020 02:36
07-01-2020	crocuta	01:39:00	0.07	07-01-2020 01:39	07-01-2020 01:39
07-01-2020	crocuta	19:32:00	0.81	07-01-2020 19:32	07-01-2020 19:32
07-01-2020	crocuta	23:32:00	0.98	07-01-2020 23:32	07-01-2020 23:32
08-01-2020	crocuta	02:33:00	0.11	08-01-2020 02:33	08-01-2020 02:33
09-01-2020	crocuta	02:13:00	0.09	09-01-2020 02:13	09-01-2020 02:13
09-01-2020	crocuta	06:23:00	0.27	09-01-2020 06:23	09-01-2020 06:23
10-01-2020	crocuta	01:59:00	0.08	10-01-2020 01:59	10-01-2020 01:59
12-01-2020	crocuta	03:00:00	0.13	12-01-2020 03:00	12-01-2020 03:00
12-01-2020	crocuta	03:58:00	0.17	12-01-2020 03:58	12-01-2020 03:58
12-01-2020	crocuta	20:38:00	0.86	12-01-2020 20:38	12-01-2020 20:38
13-01-2020	crocuta	00:12:00	0.01	13-01-2020 00:12	13-01-2020 00:12
14-01-2020	crocuta	20:28:00	0.85	14-01-2020 20:28	14-01-2020 20:28
15-01-2020	crocuta	20:58:00	0.87	15-01-2020 20:58	15-01-2020 20:58
16-01-2020	crocuta	22:25:00	0.93	16-01-2020 22:25	16-01-2020 22:25
17-01-2020	crocuta	00:20:00	0.01	17-01-2020 00:20	17-01-2020 00:20
17-01-2020	crocuta	22:05:00	0.92	17-01-2020 22:05	17-01-2020 22:05
19-01-2020	crocuta	20:44:00	0.86	19-01-2020 20:44	19-01-2020 20:44
21-01-2020	crocuta	00:27:00	0.02	21-01-2020 00:27	21-01-2020 00:27
21-01-2020	crocuta	06:04:00	0.25	21-01-2020 06:04	21-01-2020 06:04
23-01-2020	crocuta	02:51:00	0.12	23-01-2020 02:51	23-01-2020 02:51
23-01-2020	crocuta	18:14:00	0.76	23-01-2020 18:14	23-01-2020 18:14
23-01-2020	crocuta	20:15:00	0.84	23-01-2020 20:15	23-01-2020 20:15
23-01-2020	crocuta	21:35:00	0.9	23-01-2020 21:35	23-01-2020 21:35
24-01-2020	crocuta	00:31:00	0.02	24-01-2020 00:31	24-01-2020 00:31
24-01-2020	crocuta	04:30:00	0.19	24-01-2020 04:30	24-01-2020 04:30
24-01-2020	crocuta	04:31:00	0.19	24-01-2020 04:31	24-01-2020 04:31
24-01-2020	crocuta	19:29:00	0.81	24-01-2020 19:29	24-01-2020 19:29
25-01-2020	crocuta	21:12:00	0.88	25-01-2020 21:12	25-01-2020 21:12
26-01-2020	crocuta	20:47:00	0.87	26-01-2020 20:47	26-01-2020 20:47
27-01-2020	crocuta	00:41:00	0.03	27-01-2020 00:41	27-01-2020 00:41
27-01-2020	crocuta	02:43:00	0.11	27-01-2020 02:43	27-01-2020 02:43
27-01-2020	crocuta	04:56:00	0.21	27-01-2020 04:56	27-01-2020 04:56
29-01-2020	crocuta	02:44:00	0.11	29-01-2020 02:44	29-01-2020 02:44
29-01-2020	crocuta	04:25:00	0.18	29-01-2020 04:25	29-01-2020 04:25
29-01-2020	crocuta	07:23:00	0.31	29-01-2020 07:23	29-01-2020 07:23
29-01-2020	crocuta	20:17:00	0.85	29-01-2020 20:17	29-01-2020 20:17
30-01-2020	crocuta	20:41:00	0.86	30-01-2020 20:41	30-01-2020 20:41
31-01-2020	crocuta	01:27:00	0.06	31-01-2020 01:27	31-01-2020 01:27
02-02-2020	crocuta	00:24:00	0.02	02-02-2020 00:24	02-02-2020 00:24
02-02-2020	crocuta	19:58:00	0.83	02-02-2020 19:58	02-02-2020 19:58
03-02-2020	crocuta	00:28:00	0.02	03-02-2020 00:28	03-02-2020 00:28
03-02-2020	crocuta	05:47:00	0.24	03-02-2020 05:47	03-02-2020 05:47
03-02-2020	crocuta	19:36:00	0.82	03-02-2020 19:36	03-02-2020 19:36
03-02-2020	crocuta	21:15:00	0.89	03-02-2020 21:15	03-02-2020 21:15
03-02-2020	crocuta	22:09:00	0.92	03-02-2020 22:09	03-02-2020 22:09
04-02-2020	crocuta	22:16:00	0.93	04-02-2020 22:16	04-02-2020 22:16
04-02-2020	crocuta	05:30:00	0.23	04-02-2020 05:30	04-02-2020 05:30
04-02-2020	crocuta	18:55:00	0.79	04-02-2020 18:55	04-02-2020 18:55
11-02-2020	crocuta	19:41:00	0.82	11-02-2020 19:41	11-02-2020 19:41
17-02-2020	crocuta	00:20:00	0.01	17-02-2020 00:20	17-02-2020 00:20
08-03-2020	crocuta	02:27:00	0.1	08-03-2020 02:27	08-03-2020 02:27
13-03-2020	crocuta	01:56:00	0.08	13-03-2020 01:56	13-03-2020 01:56
14-03-2020	crocuta	04:33:00	0.19	14-03-2020 04:33	14-03-2020 04:33
15-03-2020	crocuta	01:28:00	0.06	15-03-2020 01:28	15-03-2020 01:28
15-03-2020	crocuta	23:06:00	0.96	15-03-2020 23:06	15-03-2020 23:06
18-03-2020	crocuta	22:37:00	0.94	18-03-2020 22:37	18-03-2020 22:37
20-03-2020	crocuta	19:37:00	0.82	20-03-2020 19:37	20-03-2020 19:37
23-03-2020	crocuta	05:01:00	0.21	23-03-2020 05:01	23-03-2020 05:01
26-03-2020	crocuta	04:36:00	0.19	26-03-2020 04:36	26-03-2020 04:36
27-02-2020	crocuta	02:22:00	0.1	27-02-2020 02:22	27-02-2020 02:22
27-03-2020	crocuta	04:00:00	0.17	27-03-2020 04:00	27-03-2020 04:00
28-03-2020	crocuta	03:32:00	0.15	28-03-2020 03:32	28-03-2020 03:32
28-03-2020	crocuta	06:56:00	0.29	28-03-2020 06:56	28-03-2020 06:56
29-03-2020	crocuta	07:25:00	0.31	29-03-2020 07:25	29-03-2020 07:25
02-04-2020	crocuta	03:13:00	0.13	02-04-2020 03:13	02-04-2020 03:13
01-04-2020	crocuta	20:24:00	0.85	01-04-2020 20:24	01-04-2020 20:24
03-04-2020	crocuta	03:00:00	0.13	03-04-2020 03:00	03-04-2020 03:00
12-04-2020	crocuta	00:33:00	0.02	12-04-2020 00:33	12-04-2020 00:33
12-04-2020	crocuta	19:54:00	0.83	12-04-2020 19:54	12-04-2020 19:54
16-04-2020	crocuta	23:29:00	0.98	16-04-2020 23:29	16-04-2020 23:29
17-04-2020	crocuta	04:17:00	0.18	17-04-2020 04:17	17-04-2020 04:17
17-04-2020	crocuta	21:26:00	0.89	17-04-2020 21:26	17-04-2020 21:26
20-04-2020	crocuta	19:37:00	0.82	20-04-2020 19:37	20-04-2020 19:37
21-04-2020	crocuta	02:07:00	0.09	21-04-2020 02:07	21-04-2020 02:07
21-04-2020	crocuta	22:53:00	0.95	21-04-2020 22:53	21-04-2020 22:53
23-04-2020	crocuta	23:49:00	0.99	23-04-2020 23:49	23-04-2020 23:49
24-04-2020	crocuta	01:51:00	0.08	24-04-2020 01:51	24-04-2020 01:51
24-04-2020	crocuta	05:08:00	0.21	24-04-2020 05:08	24-04-2020 05:08
24-04-2020	crocuta	06:09:00	0.26	24-04-2020 06:09	24-04-2020 06:09
24-04-2020	crocuta	20:34:00	0.86	24-04-2020 20:34	24-04-2020 20:34
30-04-2020	crocuta	00:39:00	0.03	30-04-2020 00:39	30-04-2020 00:39
30-04-2020	crocuta	05:39:00	0.24	30-04-2020 05:39	30-04-2020 05:39
04-05-2020	crocuta	04:35:00	0.19	04-05-2020 04:35	04-05-2020 04:35
04-05-2020	crocuta	06:00:00	0.25	04-05-2020 06:00	04-05-2020 06:00
06-05-2020	crocuta	07:52:00	0.33	06-05-2020 07:52	06-05-2020 07:52
06-05-2020	crocuta	20:08:00	0.84	06-05-2020 20:08	06-05-2020 20:08
09-05-2020	crocuta	05:03:00	0.21	09-05-2020 05:03	09-05-2020 05:03
10-05-2020	crocuta	01:32:00	0.06	10-05-2020 01:32	10-05-2020 01:32
10-05-2020	crocuta	04:02:00	0.17	10-05-2020 04:02	10-05-2020 04:02
10-05-2020	crocuta	20:32:00	0.86	10-05-2020 20:32	10-05-2020 20:32
11-05-2020	crocuta	06:56:00	0.29	11-05-2020 06:56	11-05-2020 06:56
11-05-2020	crocuta	03:29:00	0.15	11-05-2020 03:29	11-05-2020 03:29
11-05-2020	crocuta	23:00:00	0.96	11-05-2020 23:00	11-05-2020 23:00
12-05-2020	crocuta	04:15:00	0.18	12-05-2020 04:15	12-05-2020 04:15
12-05-2020	crocuta	06:27:00	0.27	12-05-2020 06:27	12-05-2020 06:27
12-05-2020	crocuta	18:30:00	0.77	12-05-2020 18:30	12-05-2020 18:30
13-05-2020	crocuta	05:15:00	0.22	13-05-2020 05:15	13-05-2020 05:15
14-05-2020	crocuta	05:14:00	0.22	14-05-2020 05:14	14-05-2020 05:14
14-05-2020	crocuta	20:56:00	0.87	14-05-2020 20:56	14-05-2020 20:56
15-05-2020	crocuta	02:32:00	0.11	15-05-2020 02:32	15-05-2020 02:32
16-05-2020	crocuta	02:51:00	0.12	16-05-2020 02:51	16-05-2020 02:51
17-05-2020	crocuta	18:21:00	0.76	17-05-2020 18:21	17-05-2020 18:21
17-05-2020	crocuta	20:48:00	0.87	17-05-2020 20:48	17-05-2020 20:48
18-05-2020	crocuta	20:26:00	0.85	18-05-2020 20:26	18-05-2020 20:26
18-05-2020	crocuta	02:46:00	0.12	18-05-2020 02:46	18-05-2020 02:46
19-05-2020	crocuta	04:45:00	0.2	19-05-2020 04:45	19-05-2020 04:45
19-05-2020	crocuta	08:03:00	0.34	19-05-2020 08:03	19-05-2020 08:03
21-05-2020	crocuta	20:08:00	0.84	21-05-2020 20:08	21-05-2020 20:08
21-05-2020	crocuta	23:13:00	0.97	21-05-2020 23:13	21-05-2020 23:13
21-05-2020	crocuta	22:38:00	0.94	21-05-2020 22:38	21-05-2020 22:38
24-05-2020	crocuta	22:55:00	0.95	24-05-2020 22:55	24-05-2020 22:55
26-05-2020	crocuta	00:55:00	0.04	26-05-2020 00:55	26-05-2020 00:55
27-04-2020	crocuta	23:40:00	0.99	27-04-2020 23:40	27-04-2020 23:40
28-05-2020	crocuta	23:57:00	1	28-05-2020 23:57	28-05-2020 23:57
30-05-2020	crocuta	00:06:00	0	30-05-2020 00:06	30-05-2020 00:06
30-05-2020	crocuta	03:12:00	0.13	30-05-2020 03:12	30-05-2020 03:12
31-05-2020	crocuta	03:17:00	0.14	31-05-2020 03:17	31-05-2020 03:17
04-06-2020	crocuta	06:45:00	0.28	04-06-2020 06:45	04-06-2020 06:45
04-06-2020	crocuta	08:19:00	0.35	04-06-2020 08:19	04-06-2020 08:19
05-06-2020	crocuta	20:44:00	0.86	05-06-2020 20:44	05-06-2020 20:44
06-06-2020	crocuta	07:00:00	0.29	06-06-2020 07:00	06-06-2020 07:00
07-06-2020	crocuta	01:16:00	0.05	07-06-2020 01:16	07-06-2020 01:16
07-06-2020	crocuta	02:14:00	0.09	07-06-2020 02:14	07-06-2020 02:14
07-06-2020	crocuta	05:10:00	0.22	07-06-2020 05:10	07-06-2020 05:10
07-06-2020	crocuta	05:53:00	0.25	07-06-2020 05:53	07-06-2020 05:53
07-06-2020	crocuta	07:31:00	0.31	07-06-2020 07:31	07-06-2020 07:31
08-06-2020	crocuta	01:04:00	0.04	08-06-2020 01:04	08-06-2020 01:04
08-06-2020	crocuta	19:36:00	0.82	08-06-2020 19:36	08-06-2020 19:36
08-06-2020	crocuta	23:57:00	1	08-06-2020 23:57	08-06-2020 23:57
11-06-2020	crocuta	02:38:00	0.11	11-06-2020 02:38	11-06-2020 02:38
12-06-2020	crocuta	04:57:00	0.21	12-06-2020 04:57	12-06-2020 04:57
12-06-2020	crocuta	08:26:00	0.35	12-06-2020 08:26	12-06-2020 08:26
12-06-2020	crocuta	00:54:00	0.04	12-06-2020 00:54	12-06-2020 00:54
12-06-2020	crocuta	17:47:00	0.74	12-06-2020 17:47	12-06-2020 17:47
16-06-2020	crocuta	02:41:00	0.11	16-06-2020 02:41	16-06-2020 02:41
16-06-2020	crocuta	22:09:00	0.92	16-06-2020 22:09	16-06-2020 22:09
22-06-2020	crocuta	06:15:00	0.26	22-06-2020 06:15	22-06-2020 06:15
21-06-2020	crocuta	02:00:00	0.08	21-06-2020 02:00	21-06-2020 02:00
22-06-2020	crocuta	00:37:00	0.03	22-06-2020 00:37	22-06-2020 00:37
22-06-2020	crocuta	21:49:00	0.91	22-06-2020 21:49	22-06-2020 21:49
23-06-2020	crocuta	06:25:00	0.27	23-06-2020 06:25	23-06-2020 06:25
23-06-2020	crocuta	20:15:00	0.84	23-06-2020 20:15	23-06-2020 20:15
24-06-2020	crocuta	05:30:00	0.23	24-06-2020 05:30	24-06-2020 05:30
25-06-2020	crocuta	21:03:00	0.88	25-06-2020 21:03	25-06-2020 21:03
26-06-2020	crocuta	08:45:00	0.36	26-06-2020 08:45	26-06-2020 08:45
26-06-2020	crocuta	03:21:00	0.14	26-06-2020 03:21	26-06-2020 03:21
27-06-2020	crocuta	04:30:00	0.19	27-06-2020 04:30	27-06-2020 04:30
27-06-2020	crocuta	07:20:00	0.31	27-06-2020 07:20	27-06-2020 07:20
28-06-2020	crocuta	22:30:00	0.94	28-06-2020 22:30	28-06-2020 22:30
29-06-2020	crocuta	05:40:00	0.24	29-06-2020 05:40	29-06-2020 05:40
30-06-2020	crocuta	02:20:00	0.1	30-06-2020 02:20	30-06-2020 02:20
30-06-2020	crocuta	05:11:00	0.22	30-06-2020 05:11	30-06-2020 05:11
30-06-2020	crocuta	07:15:00	0.3	30-06-2020 07:15	30-06-2020 07:15
01-07-2020	crocuta	02:59:00	0.12	01-07-2020 02:59	01-07-2020 02:59
02-07-2020	crocuta	06:46:00	0.28	02-07-2020 06:46	02-07-2020 06:46
03-07-2020	crocuta	01:51:00	0.08	03-07-2020 01:51	03-07-2020 01:51
03-07-2020	crocuta	04:53:00	0.2	03-07-2020 04:53	03-07-2020 04:53
04-07-2020	crocuta	18:49:00	0.78	04-07-2020 18:49	04-07-2020 18:49
05-07-2020	crocuta	03:31:00	0.15	05-07-2020 03:31	05-07-2020 03:31
06-07-2020	crocuta	00:49:00	0.03	06-07-2020 00:49	06-07-2020 00:49
06-07-2020	crocuta	08:51:00	0.37	06-07-2020 08:51	06-07-2020 08:51
07-07-2020	crocuta	20:47:00	0.87	07-07-2020 20:47	07-07-2020 20:47
07-07-2020	crocuta	19:05:00	0.8	07-07-2020 19:05	07-07-2020 19:05
07-07-2020	crocuta	03:23:00	0.14	07-07-2020 03:23	07-07-2020 03:23
07-07-2020	crocuta	23:12:00	0.97	07-07-2020 23:12	07-07-2020 23:12
07-07-2020	crocuta	18:27:00	0.77	07-07-2020 18:27	07-07-2020 18:27
09-07-2020	crocuta	02:29:00	0.1	09-07-2020 02:29	09-07-2020 02:29
13-07-2020	crocuta	01:00:00	0.04	13-07-2020 01:00	13-07-2020 01:00
13-07-2020	crocuta	23:04:00	0.96	13-07-2020 23:04	13-07-2020 23:04
14-07-2020	crocuta	06:13:00	0.26	14-07-2020 06:13	14-07-2020 06:13
14-07-2020	crocuta	20:21:00	0.85	14-07-2020 20:21	14-07-2020 20:21
14-07-2020	crocuta	23:30:00	0.98	14-07-2020 23:30	14-07-2020 23:30
16-07-2020	crocuta	00:22:00	0.02	16-07-2020 00:22	16-07-2020 00:22
16-07-2020	crocuta	05:07:00	0.21	16-07-2020 05:07	16-07-2020 05:07
16-07-2020	crocuta	05:03:00	0.21	16-07-2020 05:03	16-07-2020 05:03
17-07-2020	crocuta	21:40:00	0.9	17-07-2020 21:40	17-07-2020 21:40
18-07-2020	crocuta	05:42:00	0.24	18-07-2020 05:42	18-07-2020 05:42
20-07-2020	crocuta	03:58:00	0.17	20-07-2020 03:58	20-07-2020 03:58
20-07-2020	crocuta	04:00:00	0.17	20-07-2020 04:00	20-07-2020 04:00
21-07-2020	crocuta	04:00:00	0.17	21-07-2020 04:00	21-07-2020 04:00
21-07-2020	crocuta	19:32:00	0.81	21-07-2020 19:32	21-07-2020 19:32
23-07-2020	crocuta	06:01:00	0.25	23-07-2020 06:01	23-07-2020 06:01
23-07-2020	crocuta	19:20:00	0.81	23-07-2020 19:20	23-07-2020 19:20
23-07-2020	crocuta	20:06:00	0.84	23-07-2020 20:06	23-07-2020 20:06
24-07-2020	crocuta	20:03:00	0.84	24-07-2020 20:03	24-07-2020 20:03
26-07-2020	crocuta	07:55:00	0.33	26-07-2020 07:55	26-07-2020 07:55
26-07-2020	crocuta	18:14:00	0.76	26-07-2020 18:14	26-07-2020 18:14
27-07-2020	crocuta	02:14:00	0.09	27-07-2020 02:14	27-07-2020 02:14
29-07-2020	crocuta	04:49:00	0.2	29-07-2020 04:49	29-07-2020 04:49
29-07-2020	crocuta	06:10:00	0.26	29-07-2020 06:10	29-07-2020 06:10
30-07-2020	crocuta	00:43:00	0.03	30-07-2020 00:43	30-07-2020 00:43
04-08-2020	crocuta	03:49:00	0.16	04-08-2020 03:49	04-08-2020 03:49
04-08-2020	crocuta	23:12:00	0.97	04-08-2020 23:12	04-08-2020 23:12
05-08-2020	crocuta	02:21:00	0.1	05-08-2020 02:21	05-08-2020 02:21
06-08-2020	crocuta	22:46:00	0.95	06-08-2020 22:46	06-08-2020 22:46
06-08-2020	crocuta	19:00:00	0.79	06-08-2020 19:00	06-08-2020 19:00
07-08-2020	crocuta	02:31:00	0.1	07-08-2020 02:31	07-08-2020 02:31
09-08-2020	crocuta	03:00:00	0.13	09-08-2020 03:00	09-08-2020 03:00
09-08-2020	crocuta	23:12:00	0.97	09-08-2020 23:12	09-08-2020 23:12
10-08-2020	crocuta	01:19:00	0.05	10-08-2020 01:19	10-08-2020 01:19
10-08-2020	crocuta	01:43:00	0.07	10-08-2020 01:43	10-08-2020 01:43
11-08-2020	crocuta	01:25:00	0.06	11-08-2020 01:25	11-08-2020 01:25
11-08-2020	crocuta	22:06:00	0.92	11-08-2020 22:06	11-08-2020 22:06
11-08-2020	crocuta	19:01:00	0.79	11-08-2020 19:01	11-08-2020 19:01
14-08-2020	crocuta	06:49:00	0.28	14-08-2020 06:49	14-08-2020 06:49
14-08-2020	crocuta	18:51:00	0.79	14-08-2020 18:51	14-08-2020 18:51
14-08-2020	crocuta	22:27:00	0.94	14-08-2020 22:27	14-08-2020 22:27
15-08-2020	crocuta	00:38:00	0.03	15-08-2020 00:38	15-08-2020 00:38
16-08-2020	crocuta	04:55:00	0.2	16-08-2020 04:55	16-08-2020 04:55
16-08-2020	crocuta	22:29:00	0.94	16-08-2020 22:29	16-08-2020 22:29
17-08-2020	crocuta	06:45:00	0.28	17-08-2020 06:45	17-08-2020 06:45
18-08-2020	crocuta	18:56:00	0.79	18-08-2020 18:56	18-08-2020 18:56
20-08-2020	crocuta	20:41:00	0.86	20-08-2020 20:41	20-08-2020 20:41
21-08-2020	crocuta	03:29:00	0.15	21-08-2020 03:29	21-08-2020 03:29
21-08-2020	crocuta	07:10:00	0.3	21-08-2020 07:10	21-08-2020 07:10
21-08-2020	crocuta	07:53:00	0.33	21-08-2020 07:53	21-08-2020 07:53
22-08-2020	crocuta	06:04:00	0.25	22-08-2020 06:04	22-08-2020 06:04
22-08-2020	crocuta	18:37:00	0.78	22-08-2020 18:37	22-08-2020 18:37
23-08-2020	crocuta	00:13:00	0.01	23-08-2020 00:13	23-08-2020 00:13
23-08-2020	crocuta	03:07:00	0.13	23-08-2020 03:07	23-08-2020 03:07
24-08-2020	crocuta	01:27:00	0.06	24-08-2020 01:27	24-08-2020 01:27
24-08-2020	crocuta	20:36:00	0.86	24-08-2020 20:36	24-08-2020 20:36
25-08-2020	crocuta	06:31:00	0.27	25-08-2020 06:31	25-08-2020 06:31
25-08-2020	crocuta	20:25:00	0.85	25-08-2020 20:25	25-08-2020 20:25
27-08-2020	crocuta	21:10:00	0.88	27-08-2020 21:10	27-08-2020 21:10
28-08-2020	crocuta	18:00:00	0.75	28-08-2020 18:00	28-08-2020 18:00
28-08-2020	crocuta	20:22:00	0.85	28-08-2020 20:22	28-08-2020 20:22
29-08-2020	crocuta	04:30:00	0.19	29-08-2020 04:30	29-08-2020 04:30
29-08-2020	crocuta	06:15:00	0.26	29-08-2020 06:15	29-08-2020 06:15
29-08-2020	crocuta	21:55:00	0.91	29-08-2020 21:55	29-08-2020 21:55
30-08-2020	crocuta	01:44:00	0.07	30-08-2020 01:44	30-08-2020 01:44
01-09-2020	crocuta	20:16:00	0.84	01-09-2020 20:16	01-09-2020 20:16
02-09-2020	crocuta	19:29:00	0.81	02-09-2020 19:29	02-09-2020 19:29
03-09-2020	crocuta	20:18:00	0.85	03-09-2020 20:18	03-09-2020 20:18
04-09-2020	crocuta	22:24:00	0.93	04-09-2020 22:24	04-09-2020 22:24
04-09-2020	crocuta	21:57:00	0.91	04-09-2020 21:57	04-09-2020 21:57
05-09-2020	crocuta	06:58:00	0.29	05-09-2020 06:58	05-09-2020 06:58
05-09-2020	crocuta	19:14:00	0.8	05-09-2020 19:14	05-09-2020 19:14
06-09-2020	crocuta	01:32:00	0.06	06-09-2020 01:32	06-09-2020 01:32
08-09-2020	crocuta	07:00:00	0.29	08-09-2020 07:00	08-09-2020 07:00
08-09-2020	crocuta	21:12:00	0.88	08-09-2020 21:12	08-09-2020 21:12
09-09-2020	crocuta	00:28:00	0.02	09-09-2020 00:28	09-09-2020 00:28
09-09-2020	crocuta	19:11:00	0.8	09-09-2020 19:11	09-09-2020 19:11
10-09-2020	crocuta	02:09:00	0.09	10-09-2020 02:09	10-09-2020 02:09
10-09-2020	crocuta	04:52:00	0.2	10-09-2020 04:52	10-09-2020 04:52
10-09-2020	crocuta	05:30:00	0.23	10-09-2020 05:30	10-09-2020 05:30
11-09-2020	crocuta	06:09:00	0.26	11-09-2020 06:09	11-09-2020 06:09
11-09-2020	crocuta	05:14:00	0.22	11-09-2020 05:14	11-09-2020 05:14
13-09-2020	crocuta	04:17:00	0.18	13-09-2020 04:17	13-09-2020 04:17
14-09-2020	crocuta	06:23:00	0.27	14-09-2020 06:23	14-09-2020 06:23
14-09-2020	crocuta	06:00:00	0.25	14-09-2020 06:00	14-09-2020 06:00
15-09-2020	crocuta	23:42:00	0.99	15-09-2020 23:42	15-09-2020 23:42
17-09-2020	crocuta	19:49:00	0.83	17-09-2020 19:49	17-09-2020 19:49
18-09-2020	crocuta	00:28:00	0.02	18-09-2020 00:28	18-09-2020 00:28
18-09-2020	crocuta	20:39:00	0.86	18-09-2020 20:39	18-09-2020 20:39
20-09-2020	crocuta	04:45:00	0.2	20-09-2020 04:45	20-09-2020 04:45
20-09-2020	crocuta	06:53:00	0.29	20-09-2020 06:53	20-09-2020 06:53
21-09-2020	crocuta	05:15:00	0.22	21-09-2020 05:15	21-09-2020 05:15
22-09-2020	crocuta	00:43:00	0.03	22-09-2020 00:43	22-09-2020 00:43
23-09-2020	crocuta	05:18:00	0.22	23-09-2020 05:18	23-09-2020 05:18
23-09-2020	crocuta	19:13:00	0.8	23-09-2020 19:13	23-09-2020 19:13
24-09-2020	crocuta	06:35:00	0.27	24-09-2020 06:35	24-09-2020 06:35
24-09-2020	crocuta	19:19:00	0.8	24-09-2020 19:19	24-09-2020 19:19
25-09-2020	crocuta	01:50:00	0.08	25-09-2020 01:50	25-09-2020 01:50
25-09-2020	crocuta	03:13:00	0.13	25-09-2020 03:13	25-09-2020 03:13
26-09-2020	crocuta	00:11:00	0.01	26-09-2020 00:11	26-09-2020 00:11
29-09-2020	crocuta	04:22:00	0.18	29-09-2020 04:22	29-09-2020 04:22
01-10-2020	crocuta	05:33:00	0.23	01-10-2020 05:33	01-10-2020 05:33
03-10-2020	crocuta	20:48:00	0.87	03-10-2020 20:48	03-10-2020 20:48
07-10-2020	crocuta	00:19:00	0.01	07-10-2020 00:19	07-10-2020 00:19
13-10-2020	crocuta	00:55:00	0.04	13-10-2020 00:55	13-10-2020 00:55
13-10-2020	crocuta	20:05:00	0.84	13-10-2020 20:05	13-10-2020 20:05
14-10-2020	crocuta	03:28:00	0.14	14-10-2020 03:28	14-10-2020 03:28
16-10-2020	crocuta	01:51:00	0.08	16-10-2020 01:51	16-10-2020 01:51
17-10-2020	crocuta	23:55:00	1	17-10-2020 23:55	17-10-2020 23:55
18-10-2020	crocuta	03:10:00	0.13	18-10-2020 03:10	18-10-2020 03:10
19-10-2020	crocuta	02:10:00	0.09	19-10-2020 02:10	19-10-2020 02:10
19-10-2020	crocuta	02:44:00	0.11	19-10-2020 02:44	19-10-2020 02:44
19-10-2020	crocuta	03:03:00	0.13	19-10-2020 03:03	19-10-2020 03:03
19-10-2020	crocuta	23:15:00	0.97	19-10-2020 23:15	19-10-2020 23:15
19-10-2020	crocuta	01:23:00	0.06	19-10-2020 01:23	19-10-2020 01:23
20-10-2020	crocuta	21:48:00	0.91	20-10-2020 21:48	20-10-2020 21:48
20-10-2020	crocuta	05:07:00	0.21	20-10-2020 05:07	20-10-2020 05:07
21-10-2020	crocuta	01:42:00	0.07	21-10-2020 01:42	21-10-2020 01:42
21-10-2020	crocuta	19:08:00	0.8	21-10-2020 19:08	21-10-2020 19:08
21-10-2020	crocuta	21:29:00	0.9	21-10-2020 21:29	21-10-2020 21:29
21-10-2020	crocuta	06:02:00	0.25	21-10-2020 06:02	21-10-2020 06:02
22-10-2020	crocuta	01:03:00	0.04	22-10-2020 01:03	22-10-2020 01:03
23-10-2020	crocuta	02:49:00	0.12	23-10-2020 02:49	23-10-2020 02:49
23-10-2020	crocuta	21:34:00	0.9	23-10-2020 21:34	23-10-2020 21:34
24-10-2020	crocuta	03:42:00	0.15	24-10-2020 03:42	24-10-2020 03:42
24-10-2020	crocuta	22:00:00	0.92	24-10-2020 22:00	24-10-2020 22:00
26-10-2020	crocuta	00:47:00	0.03	26-10-2020 00:47	26-10-2020 00:47
26-10-2020	crocuta	02:02:00	0.08	26-10-2020 02:02	26-10-2020 02:02
26-10-2020	crocuta	19:34:00	0.82	26-10-2020 19:34	26-10-2020 19:34
28-10-2020	crocuta	00:01:00	0	28-10-2020 00:01	28-10-2020 00:01
28-10-2020	crocuta	04:46:00	0.2	28-10-2020 04:46	28-10-2020 04:46
28-10-2020	crocuta	23:34:00	0.98	28-10-2020 23:34	28-10-2020 23:34
29-10-2020	crocuta	00:43:00	0.03	29-10-2020 00:43	29-10-2020 00:43
29-10-2020	crocuta	01:10:00	0.05	29-10-2020 01:10	29-10-2020 01:10
29-10-2020	crocuta	02:11:00	0.09	29-10-2020 02:11	29-10-2020 02:11
29-10-2020	crocuta	03:26:00	0.14	29-10-2020 03:26	29-10-2020 03:26
30-10-2020	crocuta	05:11:00	0.22	30-10-2020 05:11	30-10-2020 05:11
30-10-2020	crocuta	06:52:00	0.29	30-10-2020 06:52	30-10-2020 06:52
31-10-2020	crocuta	02:24:00	0.1	31-10-2020 02:24	31-10-2020 02:24
01-11-2020	crocuta	04:11:00	0.17	01-11-2020 04:11	01-11-2020 04:11
02-11-2020	crocuta	23:38:00	0.98	02-11-2020 23:38	02-11-2020 23:38
03-11-2020	crocuta	02:29:00	0.1	03-11-2020 02:29	03-11-2020 02:29
04-11-2020	crocuta	01:26:00	0.06	04-11-2020 01:26	04-11-2020 01:26
04-11-2020	crocuta	03:05:00	0.13	04-11-2020 03:05	04-11-2020 03:05
05-11-2020	crocuta	00:42:00	0.03	05-11-2020 00:42	05-11-2020 00:42
05-11-2020	crocuta	04:51:00	0.2	05-11-2020 04:51	05-11-2020 04:51
06-11-2020	crocuta	01:22:00	0.06	06-11-2020 01:22	06-11-2020 01:22
06-11-2020	crocuta	02:53:00	0.12	06-11-2020 02:53	06-11-2020 02:53
06-11-2020	crocuta	03:27:00	0.14	06-11-2020 03:27	06-11-2020 03:27
06-11-2020	crocuta	21:29:00	0.9	06-11-2020 21:29	06-11-2020 21:29
06-11-2020	crocuta	23:01:00	0.96	06-11-2020 23:01	06-11-2020 23:01
07-11-2020	crocuta	03:22:00	0.14	07-11-2020 03:22	07-11-2020 03:22
07-11-2020	crocuta	01:34:00	0.07	07-11-2020 01:34	07-11-2020 01:34
07-11-2020	crocuta	06:02:00	0.25	07-11-2020 06:02	07-11-2020 06:02
07-11-2020	crocuta	04:19:00	0.18	07-11-2020 04:19	07-11-2020 04:19
07-11-2020	crocuta	06:15:00	0.26	07-11-2020 06:15	07-11-2020 06:15
07-11-2020	crocuta	23:02:00	0.96	07-11-2020 23:02	07-11-2020 23:02
07-11-2020	crocuta	23:06:00	0.96	07-11-2020 23:06	07-11-2020 23:06
08-11-2020	crocuta	04:28:00	0.19	08-11-2020 04:28	08-11-2020 04:28
08-11-2020	crocuta	03:18:00	0.14	08-11-2020 03:18	08-11-2020 03:18
08-11-2020	crocuta	22:29:00	0.94	08-11-2020 22:29	08-11-2020 22:29
08-11-2020	crocuta	23:07:00	0.96	08-11-2020 23:07	08-11-2020 23:07
10-11-2020	crocuta	04:22:00	0.18	10-11-2020 04:22	10-11-2020 04:22
10-11-2020	crocuta	22:48:00	0.95	10-11-2020 22:48	10-11-2020 22:48
11-11-2020	crocuta	18:53:00	0.79	11-11-2020 18:53	11-11-2020 18:53
11-11-2020	crocuta	22:09:00	0.92	11-11-2020 22:09	11-11-2020 22:09
12-11-2020	crocuta	03:48:00	0.16	12-11-2020 03:48	12-11-2020 03:48
12-11-2020	crocuta	04:47:00	0.2	12-11-2020 04:47	12-11-2020 04:47
12-11-2020	crocuta	01:23:00	0.06	12-11-2020 01:23	12-11-2020 01:23
13-11-2020	crocuta	05:11:00	0.22	13-11-2020 05:11	13-11-2020 05:11
13-11-2020	crocuta	03:26:00	0.14	13-11-2020 03:26	13-11-2020 03:26
13-11-2020	crocuta	21:10:00	0.88	13-11-2020 21:10	13-11-2020 21:10
14-11-2020	crocuta	07:15:00	0.3	14-11-2020 07:15	14-11-2020 07:15
15-11-2020	crocuta	02:53:00	0.12	15-11-2020 02:53	15-11-2020 02:53
15-11-2020	crocuta	03:55:00	0.16	15-11-2020 03:55	15-11-2020 03:55
15-11-2020	crocuta	06:19:00	0.26	15-11-2020 06:19	15-11-2020 06:19
15-11-2020	crocuta	23:27:00	0.98	15-11-2020 23:27	15-11-2020 23:27
15-11-2020	crocuta	23:40:00	0.99	15-11-2020 23:40	15-11-2020 23:40
16-11-2020	crocuta	00:21:00	0.01	16-11-2020 00:21	16-11-2020 00:21
16-11-2020	crocuta	01:43:00	0.07	16-11-2020 01:43	16-11-2020 01:43
16-11-2020	crocuta	05:41:00	0.24	16-11-2020 05:41	16-11-2020 05:41
16-11-2020	crocuta	05:49:00	0.24	16-11-2020 05:49	16-11-2020 05:49
17-11-2020	crocuta	01:31:00	0.06	17-11-2020 01:31	17-11-2020 01:31
17-11-2020	crocuta	02:19:00	0.1	17-11-2020 02:19	17-11-2020 02:19
18-11-2020	crocuta	01:53:00	0.08	18-11-2020 01:53	18-11-2020 01:53
20-11-2020	crocuta	03:05:00	0.13	20-11-2020 03:05	20-11-2020 03:05
20-11-2020	crocuta	20:35:00	0.86	20-11-2020 20:35	20-11-2020 20:35
20-11-2020	crocuta	23:03:00	0.96	20-11-2020 23:03	20-11-2020 23:03
21-11-2020	crocuta	01:00:00	0.04	21-11-2020 01:00	21-11-2020 01:00
22-11-2020	crocuta	01:11:00	0.05	22-11-2020 01:11	22-11-2020 01:11
22-11-2020	crocuta	20:35:00	0.86	22-11-2020 20:35	22-11-2020 20:35
23-11-2020	crocuta	00:31:00	0.02	23-11-2020 00:31	23-11-2020 00:31
25-11-2020	crocuta	04:11:00	0.17	25-11-2020 04:11	25-11-2020 04:11
26-11-2020	crocuta	02:37:00	0.11	26-11-2020 02:37	26-11-2020 02:37
26-11-2020	crocuta	22:19:00	0.93	26-11-2020 22:19	26-11-2020 22:19
27-11-2020	crocuta	03:55:00	0.16	27-11-2020 03:55	27-11-2020 03:55
02-12-2020	crocuta	21:17:00	0.89	02-12-2020 21:17	02-12-2020 21:17
02-12-2020	crocuta	02:27:00	0.1	02-12-2020 02:27	02-12-2020 02:27
03-12-2020	crocuta	03:17:00	0.14	03-12-2020 03:17	03-12-2020 03:17
03-12-2020	crocuta	02:48:00	0.12	03-12-2020 02:48	03-12-2020 02:48
03-12-2020	crocuta	03:13:00	0.13	03-12-2020 03:13	03-12-2020 03:13
03-12-2020	crocuta	21:23:00	0.89	03-12-2020 21:23	03-12-2020 21:23
05-12-2020	crocuta	00:26:00	0.02	05-12-2020 00:26	05-12-2020 00:26
05-12-2020	crocuta	21:53:00	0.91	05-12-2020 21:53	05-12-2020 21:53
05-12-2020	crocuta	00:47:00	0.03	05-12-2020 00:47	05-12-2020 00:47
06-12-2020	crocuta	02:33:00	0.11	06-12-2020 02:33	06-12-2020 02:33
06-12-2020	crocuta	23:52:00	0.99	06-12-2020 23:52	06-12-2020 23:52
07-12-2020	crocuta	20:26:00	0.85	07-12-2020 20:26	07-12-2020 20:26
08-12-2020	crocuta	01:37:00	0.07	08-12-2020 01:37	08-12-2020 01:37
08-12-2020	crocuta	20:17:00	0.85	08-12-2020 20:17	08-12-2020 20:17
09-12-2020	crocuta	01:37:00	0.07	09-12-2020 01:37	09-12-2020 01:37
09-12-2020	crocuta	04:43:00	0.2	09-12-2020 04:43	09-12-2020 04:43
09-12-2020	crocuta	05:02:00	0.21	09-12-2020 05:02	09-12-2020 05:02
11-12-2020	crocuta	04:56:00	0.21	11-12-2020 04:56	11-12-2020 04:56
13-12-2020	crocuta	01:46:00	0.07	13-12-2020 01:46	13-12-2020 01:46
14-03-2020	crocuta	00:30:00	0.02	14-03-2020 00:30	14-03-2020 00:30
14-12-2020	crocuta	02:32:00	0.11	14-12-2020 02:32	14-12-2020 02:32
14-12-2020	crocuta	06:24:00	0.27	14-12-2020 06:24	14-12-2020 06:24
16-12-2020	crocuta	01:50:00	0.08	16-12-2020 01:50	16-12-2020 01:50
17-12-2020	crocuta	01:04:00	0.04	17-12-2020 01:04	17-12-2020 01:04
17-12-2020	crocuta	23:12:00	0.97	17-12-2020 23:12	17-12-2020 23:12
18-12-2020	crocuta	04:01:00	0.17	18-12-2020 04:01	18-12-2020 04:01
19-12-2020	crocuta	18:58:00	0.79	19-12-2020 18:58	19-12-2020 18:58
21-12-2020	crocuta	21:46:00	0.91	21-12-2020 21:46	21-12-2020 21:46
24-12-2020	crocuta	02:10:00	0.09	24-12-2020 02:10	24-12-2020 02:10
25-12-2020	crocuta	01:02:00	0.04	25-12-2020 01:02	25-12-2020 01:02
25-12-2020	crocuta	02:44:00	0.11	25-12-2020 02:44	25-12-2020 02:44
26-12-2020	crocuta	00:14:00	0.01	26-12-2020 00:14	26-12-2020 00:14
26-12-2020	crocuta	08:31:00	0.35	26-12-2020 08:31	26-12-2020 08:31
27-12-2020	crocuta	05:07:00	0.21	27-12-2020 05:07	27-12-2020 05:07
27-12-2020	crocuta	19:56:00	0.83	27-12-2020 19:56	27-12-2020 19:56
28-12-2020	crocuta	01:01:00	0.04	28-12-2020 01:01	28-12-2020 01:01
28-12-2020	crocuta	06:43:00	0.28	28-12-2020 06:43	28-12-2020 06:43
29-12-2020	crocuta	07:33:00	0.31	29-12-2020 07:33	29-12-2020 07:33
29-12-2021	crocuta	19:19:00	0.8	29-12-2021 19:19	29-12-2021 19:19
29-12-2021	crocuta	20:30:00	0.85	29-12-2021 20:30	29-12-2021 20:30
31-12-2021	crocuta	22:16:00	0.93	31-12-2021 22:16	31-12-2021 22:16
01-01-2021	crocuta	00:30:00	0.02	01-01-2021 00:30	01-01-2021 00:30
01-01-2021	crocuta	03:16:00	0.14	01-01-2021 03:16	01-01-2021 03:16
01-01-2021	crocuta	21:19:00	0.89	01-01-2021 21:19	01-01-2021 21:19
03-01-2021	crocuta	05:16:00	0.22	03-01-2021 05:16	03-01-2021 05:16
02-01-2021	crocuta	01:09:00	0.05	02-01-2021 01:09	02-01-2021 01:09
03-01-2021	crocuta	02:14:00	0.09	03-01-2021 02:14	03-01-2021 02:14
03-01-2021	crocuta	06:58:00	0.29	03-01-2021 06:58	03-01-2021 06:58
04-01-2021	crocuta	05:14:00	0.22	04-01-2021 05:14	04-01-2021 05:14
05-01-2021	crocuta	03:01:00	0.13	05-01-2021 03:01	05-01-2021 03:01
05-01-2021	crocuta	03:55:00	0.16	05-01-2021 03:55	05-01-2021 03:55
05-01-2021	crocuta	05:21:00	0.22	05-01-2021 05:21	05-01-2021 05:21
05-01-2021	crocuta	06:44:00	0.28	05-01-2021 06:44	05-01-2021 06:44
05-01-2021	crocuta	22:37:00	0.94	05-01-2021 22:37	05-01-2021 22:37
06-01-2021	crocuta	19:13:00	0.8	06-01-2021 19:13	06-01-2021 19:13
07-01-2021	crocuta	04:00:00	0.17	07-01-2021 04:00	07-01-2021 04:00
08-01-2021	crocuta	22:00:00	0.92	08-01-2021 22:00	08-01-2021 22:00
08-01-2021	crocuta	22:59:00	0.96	08-01-2021 22:59	08-01-2021 22:59
09-01-2021	crocuta	01:32:00	0.06	09-01-2021 01:32	09-01-2021 01:32
09-01-2021	crocuta	18:51:00	0.79	09-01-2021 18:51	09-01-2021 18:51
09-01-2021	crocuta	23:12:00	0.97	09-01-2021 23:12	09-01-2021 23:12
09-01-2021	crocuta	20:27:00	0.85	09-01-2021 20:27	09-01-2021 20:27
10-01-2021	crocuta	00:29:00	0.02	10-01-2021 00:29	10-01-2021 00:29
10-01-2021	crocuta	22:41:00	0.95	10-01-2021 22:41	10-01-2021 22:41
11-01-2021	crocuta	19:30:00	0.81	11-01-2021 19:30	11-01-2021 19:30
12-01-2021	crocuta	01:59:00	0.08	12-01-2021 01:59	12-01-2021 01:59
12-01-2021	crocuta	05:32:00	0.23	12-01-2021 05:32	12-01-2021 05:32
12-01-2021	crocuta	08:00:00	0.33	12-01-2021 08:00	12-01-2021 08:00
13-01-2021	crocuta	00:10:00	0.01	13-01-2021 00:10	13-01-2021 00:10
14-01-2021	crocuta	02:02:00	0.08	14-01-2021 02:02	14-01-2021 02:02
15-01-2021	crocuta	04:19:00	0.18	15-01-2021 04:19	15-01-2021 04:19
16-01-2021	crocuta	22:29:00	0.94	16-01-2021 22:29	16-01-2021 22:29
16-01-2021	crocuta	19:45:00	0.82	16-01-2021 19:45	16-01-2021 19:45
18-01-2021	crocuta	06:14:00	0.26	18-01-2021 06:14	18-01-2021 06:14
19-01-2021	crocuta	01:31:00	0.06	19-01-2021 01:31	19-01-2021 01:31
20-01-2021	crocuta	03:45:00	0.16	20-01-2021 03:45	20-01-2021 03:45
21-01-2021	crocuta	05:55:00	0.25	21-01-2021 05:55	21-01-2021 05:55
22-01-2021	crocuta	02:32:00	0.11	22-01-2021 02:32	22-01-2021 02:32
27-01-2021	crocuta	00:54:00	0.04	27-01-2021 00:54	27-01-2021 00:54
27-01-2021	crocuta	19:24:00	0.81	27-01-2021 19:24	27-01-2021 19:24
28-01-2021	crocuta	01:06:00	0.05	28-01-2021 01:06	28-01-2021 01:06
29-01-2021	crocuta	05:23:00	0.22	29-01-2021 05:23	29-01-2021 05:23
29-01-2021	crocuta	20:50:00	0.87	29-01-2021 20:50	29-01-2021 20:50
30-01-2021	crocuta	06:28:00	0.27	30-01-2021 06:28	30-01-2021 06:28
01-02-2021	crocuta	22:26:00	0.93	01-02-2021 22:26	01-02-2021 22:26
04-02-2021	crocuta	03:02:00	0.13	04-02-2021 03:02	04-02-2021 03:02
05-02-2021	crocuta	04:03:00	0.17	05-02-2021 04:03	05-02-2021 04:03
06-02-2021	crocuta	04:19:00	0.18	06-02-2021 04:19	06-02-2021 04:19
07-02-2021	crocuta	04:02:00	0.17	07-02-2021 04:02	07-02-2021 04:02
11-02-2021	crocuta	01:51:00	0.08	11-02-2021 01:51	11-02-2021 01:51
12-02-2021	crocuta	00:02:00	0	12-02-2021 00:02	12-02-2021 00:02
17-02-2021	crocuta	02:37:00	0.11	17-02-2021 02:37	17-02-2021 02:37
21-02-2021	crocuta	02:36:00	0.11	21-02-2021 02:36	21-02-2021 02:36
04-03-2021	crocuta	00:32:00	0.02	04-03-2021 00:32	04-03-2021 00:32
10-03-2021	crocuta	05:05:00	0.21	10-03-2021 05:05	10-03-2021 05:05
11-03-2021	crocuta	06:22:00	0.27	11-03-2021 06:22	11-03-2021 06:22
11-03-2021	crocuta	07:30:00	0.31	11-03-2021 07:30	11-03-2021 07:30
12-03-2021	crocuta	18:17:00	0.76	12-03-2021 18:17	12-03-2021 18:17
12-03-2021	crocuta	19:53:00	0.83	12-03-2021 19:53	12-03-2021 19:53
16-03-2021	crocuta	06:06:00	0.25	16-03-2021 06:06	16-03-2021 06:06
16-03-2021	crocuta	22:40:00	0.94	16-03-2021 22:40	16-03-2021 22:40
18-03-2021	crocuta	22:15:00	0.93	18-03-2021 22:15	18-03-2021 22:15
19-03-2021	crocuta	23:30:00	0.98	19-03-2021 23:30	19-03-2021 23:30
21-03-2021	crocuta	06:04:00	0.25	21-03-2021 06:04	21-03-2021 06:04
21-03-2021	crocuta	23:07:00	0.96	21-03-2021 23:07	21-03-2021 23:07
24-03-2021	crocuta	03:02:00	0.13	24-03-2021 03:02	24-03-2021 03:02
24-03-2021	crocuta	20:52:00	0.87	24-03-2021 20:52	24-03-2021 20:52
25-03-2021	crocuta	21:05:00	0.88	25-03-2021 21:05	25-03-2021 21:05
26-03-2021	crocuta	04:56:00	0.21	26-03-2021 04:56	26-03-2021 04:56
26-03-2021	crocuta	19:14:00	0.8	26-03-2021 19:14	26-03-2021 19:14
28-03-2021	crocuta	04:31:00	0.19	28-03-2021 04:31	28-03-2021 04:31
29-03-2021	crocuta	06:09:00	0.26	29-03-2021 06:09	29-03-2021 06:09
29-03-2021	crocuta	22:41:00	0.95	29-03-2021 22:41	29-03-2021 22:41
29-03-2021	crocuta	05:21:00	0.22	29-03-2021 05:21	29-03-2021 05:21
29-03-2021	crocuta	18:44:00	0.78	29-03-2021 18:44	29-03-2021 18:44
30-03-2021	crocuta	00:52:00	0.04	30-03-2021 00:52	30-03-2021 00:52
30-03-2021	crocuta	05:58:00	0.25	30-03-2021 05:58	30-03-2021 05:58
31-03-2021	crocuta	01:06:00	0.05	31-03-2021 01:06	31-03-2021 01:06
31-03-2021	crocuta	05:14:00	0.22	31-03-2021 05:14	31-03-2021 05:14
31-03-2021	crocuta	18:55:00	0.79	31-03-2021 18:55	31-03-2021 18:55
31-03-2021	crocuta	23:38:00	0.98	31-03-2021 23:38	31-03-2021 23:38
01-04-2021	crocuta	20:28:00	0.85	01-04-2021 20:28	01-04-2021 20:28
02-04-2021	crocuta	00:17:00	0.01	02-04-2021 00:17	02-04-2021 00:17
03-04-2021	crocuta	02:49:00	0.12	03-04-2021 02:49	03-04-2021 02:49
03-04-2021	crocuta	02:59:00	0.12	03-04-2021 02:59	03-04-2021 02:59
03-04-2021	crocuta	04:51:00	0.2	03-04-2021 04:51	03-04-2021 04:51
04-04-2021	crocuta	18:49:00	0.78	04-04-2021 18:49	04-04-2021 18:49
05-04-2021	crocuta	00:08:00	0.01	05-04-2021 00:08	05-04-2021 00:08
05-04-2021	crocuta	18:15:00	0.76	05-04-2021 18:15	05-04-2021 18:15
06-04-2021	crocuta	01:21:00	0.06	06-04-2021 01:21	06-04-2021 01:21
06-04-2021	crocuta	05:04:00	0.21	06-04-2021 05:04	06-04-2021 05:04
06-04-2021	crocuta	05:45:00	0.24	06-04-2021 05:45	06-04-2021 05:45
07-04-2021	crocuta	05:28:00	0.23	07-04-2021 05:28	07-04-2021 05:28
08-04-2021	crocuta	20:19:00	0.85	08-04-2021 20:19	08-04-2021 20:19
08-04-2021	crocuta	22:09:00	0.92	08-04-2021 22:09	08-04-2021 22:09
09-04-2021	crocuta	19:45:00	0.82	09-04-2021 19:45	09-04-2021 19:45
10-04-2021	crocuta	04:22:00	0.18	10-04-2021 04:22	10-04-2021 04:22
10-04-2021	crocuta	18:17:00	0.76	10-04-2021 18:17	10-04-2021 18:17
11-04-2021	crocuta	04:48:00	0.2	11-04-2021 04:48	11-04-2021 04:48
11-04-2021	crocuta	22:00:00	0.92	11-04-2021 22:00	11-04-2021 22:00
11-04-2021	crocuta	22:16:00	0.93	11-04-2021 22:16	11-04-2021 22:16
13-04-2021	crocuta	00:48:00	0.03	13-04-2021 00:48	13-04-2021 00:48
13-04-2021	crocuta	18:07:00	0.75	13-04-2021 18:07	13-04-2021 18:07
15-04-2021	crocuta	01:21:00	0.06	15-04-2021 01:21	15-04-2021 01:21
17-04-2021	crocuta	22:43:00	0.95	17-04-2021 22:43	17-04-2021 22:43
19-04-2021	crocuta	06:46:00	0.28	19-04-2021 06:46	19-04-2021 06:46
20-04-2021	crocuta	05:07:00	0.21	20-04-2021 05:07	20-04-2021 05:07
21-04-2021	crocuta	05:43:00	0.24	21-04-2021 05:43	21-04-2021 05:43
21-04-2021	crocuta	19:40:00	0.82	21-04-2021 19:40	21-04-2021 19:40
22-04-2021	crocuta	21:14:00	0.88	22-04-2021 21:14	22-04-2021 21:14
25-04-2021	crocuta	06:11:00	0.26	25-04-2021 06:11	25-04-2021 06:11
25-04-2021	crocuta	20:39:00	0.86	25-04-2021 20:39	25-04-2021 20:39
26-04-2021	crocuta	04:10:00	0.17	26-04-2021 04:10	26-04-2021 04:10
26-04-2021	crocuta	06:00:00	0.25	26-04-2021 06:00	26-04-2021 06:00
26-04-2021	crocuta	21:05:00	0.88	26-04-2021 21:05	26-04-2021 21:05
27-04-2021	crocuta	00:21:00	0.01	27-04-2021 00:21	27-04-2021 00:21
27-04-2021	crocuta	08:37:00	0.36	27-04-2021 08:37	27-04-2021 08:37
28-04-2021	crocuta	00:34:00	0.02	28-04-2021 00:34	28-04-2021 00:34
28-04-2021	crocuta	07:46:00	0.32	28-04-2021 07:46	28-04-2021 07:46
29-04-2021	crocuta	23:13:00	0.97	29-04-2021 23:13	29-04-2021 23:13
30-04-2021	crocuta	04:25:00	0.18	30-04-2021 04:25	30-04-2021 04:25
30-04-2021	crocuta	05:13:00	0.22	30-04-2021 05:13	30-04-2021 05:13
02-05-2021	crocuta	02:34:00	0.11	02-05-2021 02:34	02-05-2021 02:34
03-05-2021	crocuta	00:14:00	0.01	03-05-2021 00:14	03-05-2021 00:14
03-05-2021	crocuta	19:12:00	0.8	03-05-2021 19:12	03-05-2021 19:12
04-05-2021	crocuta	06:26:00	0.27	04-05-2021 06:26	04-05-2021 06:26
05-05-2021	crocuta	03:43:00	0.15	05-05-2021 03:43	05-05-2021 03:43
06-05-2021	crocuta	06:54:00	0.29	06-05-2021 06:54	06-05-2021 06:54
07-05-2021	crocuta	07:33:00	0.31	07-05-2021 07:33	07-05-2021 07:33
07-05-2021	crocuta	22:14:00	0.93	07-05-2021 22:14	07-05-2021 22:14
08-05-2021	crocuta	05:04:00	0.21	08-05-2021 05:04	08-05-2021 05:04
08-05-2021	crocuta	22:51:00	0.95	08-05-2021 22:51	08-05-2021 22:51
12-05-2021	crocuta	04:58:00	0.21	12-05-2021 04:58	12-05-2021 04:58
12-05-2021	crocuta	07:37:00	0.32	12-05-2021 07:37	12-05-2021 07:37
13-05-2021	crocuta	04:01:00	0.17	13-05-2021 04:01	13-05-2021 04:01
15-05-2021	crocuta	20:04:00	0.84	15-05-2021 20:04	15-05-2021 20:04
16-05-2021	crocuta	00:29:00	0.02	16-05-2021 00:29	16-05-2021 00:29
17-05-2021	crocuta	06:12:00	0.26	17-05-2021 06:12	17-05-2021 06:12
17-05-2021	crocuta	04:00:00	0.17	17-05-2021 04:00	17-05-2021 04:00
19-05-2021	crocuta	04:09:00	0.17	19-05-2021 04:09	19-05-2021 04:09
22-05-2021	crocuta	06:27:00	0.27	22-05-2021 06:27	22-05-2021 06:27
23-05-2021	crocuta	01:23:00	0.06	23-05-2021 01:23	23-05-2021 01:23
26-05-2021	crocuta	06:46:00	0.28	26-05-2021 06:46	26-05-2021 06:46
26-05-2021	crocuta	23:04:00	0.96	26-05-2021 23:04	26-05-2021 23:04
28-05-2021	crocuta	03:09:00	0.13	28-05-2021 03:09	28-05-2021 03:09
29-05-2021	crocuta	04:59:00	0.21	29-05-2021 04:59	29-05-2021 04:59
09-06-2021	crocuta	04:15:00	0.18	09-06-2021 04:15	09-06-2021 04:15
07-06-2021	crocuta	03:51:00	0.16	07-06-2021 03:51	07-06-2021 03:51
07-06-2021	crocuta	05:47:00	0.24	07-06-2021 05:47	07-06-2021 05:47
07-06-2021	crocuta	20:45:00	0.86	07-06-2021 20:45	07-06-2021 20:45
08-06-2021	crocuta	02:51:00	0.12	08-06-2021 02:51	08-06-2021 02:51
09-06-2021	crocuta	21:48:00	0.91	09-06-2021 21:48	09-06-2021 21:48
10-06-2021	crocuta	03:38:00	0.15	10-06-2021 03:38	10-06-2021 03:38
10-06-2021	crocuta	08:14:00	0.34	10-06-2021 08:14	10-06-2021 08:14
11-06-2021	crocuta	06:08:00	0.26	11-06-2021 06:08	11-06-2021 06:08
13-06-2021	crocuta	08:17:00	0.35	13-06-2021 08:17	13-06-2021 08:17
13-06-2021	crocuta	20:49:00	0.87	13-06-2021 20:49	13-06-2021 20:49
14-06-2021	crocuta	07:14:00	0.3	14-06-2021 07:14	14-06-2021 07:14
14-06-2021	crocuta	20:40:00	0.86	14-06-2021 20:40	14-06-2021 20:40
15-06-2021	crocuta	04:07:00	0.17	15-06-2021 04:07	15-06-2021 04:07
15-06-2021	crocuta	22:35:00	0.94	15-06-2021 22:35	15-06-2021 22:35
16-06-2021	crocuta	02:06:00	0.09	16-06-2021 02:06	16-06-2021 02:06
16-06-2021	crocuta	05:00:00	0.21	16-06-2021 05:00	16-06-2021 05:00
17-06-2021	crocuta	04:37:00	0.19	17-06-2021 04:37	17-06-2021 04:37
20-06-2021	crocuta	00:05:00	0	20-06-2021 00:05	20-06-2021 00:05
20-06-2021	crocuta	23:10:00	0.97	20-06-2021 23:10	20-06-2021 23:10
20-06-2021	crocuta	21:14:00	0.88	20-06-2021 21:14	20-06-2021 21:14
21-06-2021	crocuta	17:38:00	0.73	21-06-2021 17:38	21-06-2021 17:38
21-06-2021	crocuta	22:38:00	0.94	21-06-2021 22:38	21-06-2021 22:38
21-06-2021	crocuta	19:31:00	0.81	21-06-2021 19:31	21-06-2021 19:31
21-06-2021	crocuta	05:03:00	0.21	21-06-2021 05:03	21-06-2021 05:03
22-06-2021	crocuta	05:24:00	0.23	22-06-2021 05:24	22-06-2021 05:24
22-06-2021	crocuta	18:37:00	0.78	22-06-2021 18:37	22-06-2021 18:37
22-06-2021	crocuta	18:54:00	0.79	22-06-2021 18:54	22-06-2021 18:54
23-06-2021	crocuta	06:37:00	0.28	23-06-2021 06:37	23-06-2021 06:37
24-06-2021	crocuta	06:06:00	0.25	24-06-2021 06:06	24-06-2021 06:06
25-06-2021	crocuta	06:25:00	0.27	25-06-2021 06:25	25-06-2021 06:25
25-06-2021	crocuta	19:06:00	0.8	25-06-2021 19:06	25-06-2021 19:06
26-06-2021	crocuta	00:07:00	0	26-06-2021 00:07	26-06-2021 00:07
26-06-2021	crocuta	05:29:00	0.23	26-06-2021 05:29	26-06-2021 05:29
26-06-2021	crocuta	05:56:00	0.25	26-06-2021 05:56	26-06-2021 05:56
26-06-2021	crocuta	23:22:00	0.97	26-06-2021 23:22	26-06-2021 23:22
27-06-2021	crocuta	00:50:00	0.03	27-06-2021 00:50	27-06-2021 00:50
27-06-2021	crocuta	16:52:00	0.7	27-06-2021 16:52	27-06-2021 16:52
28-06-2021	crocuta	05:05:00	0.21	28-06-2021 05:05	28-06-2021 05:05
28-06-2021	crocuta	07:45:00	0.32	28-06-2021 07:45	28-06-2021 07:45
28-06-2021	crocuta	21:16:00	0.89	28-06-2021 21:16	28-06-2021 21:16
29-06-2021	crocuta	06:25:00	0.27	29-06-2021 06:25	29-06-2021 06:25
30-06-2021	crocuta	03:52:00	0.16	30-06-2021 03:52	30-06-2021 03:52
30-06-2021	crocuta	07:10:00	0.3	30-06-2021 07:10	30-06-2021 07:10
02-07-2021	crocuta	18:42:00	0.78	02-07-2021 18:42	02-07-2021 18:42
04-07-2021	crocuta	07:45:00	0.32	04-07-2021 07:45	04-07-2021 07:45
07-07-2021	crocuta	04:02:00	0.17	07-07-2021 04:02	07-07-2021 04:02
07-07-2021	crocuta	22:51:00	0.95	07-07-2021 22:51	07-07-2021 22:51
08-07-2021	crocuta	06:10:00	0.26	08-07-2021 06:10	08-07-2021 06:10
08-07-2021	crocuta	23:00:00	0.96	08-07-2021 23:00	08-07-2021 23:00
08-07-2021	crocuta	18:20:00	0.76	08-07-2021 18:20	08-07-2021 18:20
09-07-2021	crocuta	09:15:00	0.39	09-07-2021 09:15	09-07-2021 09:15
09-07-2021	crocuta	18:17:00	0.76	09-07-2021 18:17	09-07-2021 18:17
10-07-2021	crocuta	06:22:00	0.27	10-07-2021 06:22	10-07-2021 06:22
10-07-2021	crocuta	06:23:00	0.27	10-07-2021 06:23	10-07-2021 06:23
11-07-2021	crocuta	05:15:00	0.22	11-07-2021 05:15	11-07-2021 05:15
12-07-2021	crocuta	21:00:00	0.88	12-07-2021 21:00	12-07-2021 21:00
13-07-2021	crocuta	06:52:00	0.29	13-07-2021 06:52	13-07-2021 06:52
14-07-2021	crocuta	01:00:00	0.04	14-07-2021 01:00	14-07-2021 01:00
15-07-2021	crocuta	01:12:00	0.05	15-07-2021 01:12	15-07-2021 01:12
15-07-2021	crocuta	01:52:00	0.08	15-07-2021 01:52	15-07-2021 01:52
15-07-2021	crocuta	20:58:00	0.87	15-07-2021 20:58	15-07-2021 20:58
16-07-2021	crocuta	01:17:00	0.05	16-07-2021 01:17	16-07-2021 01:17
17-07-2021	crocuta	01:57:00	0.08	17-07-2021 01:57	17-07-2021 01:57
17-07-2021	crocuta	21:20:00	0.89	17-07-2021 21:20	17-07-2021 21:20
19-07-2021	crocuta	04:00:00	0.17	19-07-2021 04:00	19-07-2021 04:00
20-07-2021	crocuta	03:18:00	0.14	20-07-2021 03:18	20-07-2021 03:18
20-07-2021	crocuta	06:42:00	0.28	20-07-2021 06:42	20-07-2021 06:42
21-07-2021	crocuta	22:18:00	0.93	21-07-2021 22:18	21-07-2021 22:18
22-07-2021	crocuta	06:35:00	0.27	22-07-2021 06:35	22-07-2021 06:35
22-07-2021	crocuta	04:01:00	0.17	22-07-2021 04:01	22-07-2021 04:01
23-07-2021	crocuta	06:29:00	0.27	23-07-2021 06:29	23-07-2021 06:29
24-07-2021	crocuta	01:14:00	0.05	24-07-2021 01:14	24-07-2021 01:14
26-07-2021	crocuta	01:53:00	0.08	26-07-2021 01:53	26-07-2021 01:53
26-07-2021	crocuta	02:54:00	0.12	26-07-2021 02:54	26-07-2021 02:54
26-07-2021	crocuta	04:58:00	0.21	26-07-2021 04:58	26-07-2021 04:58
26-07-2021	crocuta	23:43:00	0.99	26-07-2021 23:43	26-07-2021 23:43
27-07-2021	crocuta	05:58:00	0.25	27-07-2021 05:58	27-07-2021 05:58
27-07-2021	crocuta	23:46:00	0.99	27-07-2021 23:46	27-07-2021 23:46
28-07-2021	crocuta	10:17:00	0.43	28-07-2021 10:17	28-07-2021 10:17
28-07-2021	crocuta	19:53:00	0.83	28-07-2021 19:53	28-07-2021 19:53
29-07-2021	crocuta	02:37:00	0.11	29-07-2021 02:37	29-07-2021 02:37
29-07-2021	crocuta	05:12:00	0.22	29-07-2021 05:12	29-07-2021 05:12
30-07-2021	crocuta	08:13:00	0.34	30-07-2021 08:13	30-07-2021 08:13
30-07-2021	crocuta	23:39:00	0.99	30-07-2021 23:39	30-07-2021 23:39
30-07-2021	crocuta	03:36:00	0.15	30-07-2021 03:36	30-07-2021 03:36
31-07-2021	crocuta	01:28:00	0.06	31-07-2021 01:28	31-07-2021 01:28
31-07-2021	crocuta	06:41:00	0.28	31-07-2021 06:41	31-07-2021 06:41
31-07-2021	crocuta	17:53:00	0.75	31-07-2021 17:53	31-07-2021 17:53
01-08-2021	crocuta	02:26:00	0.1	01-08-2021 02:26	01-08-2021 02:26
02-08-2021	crocuta	03:52:00	0.16	02-08-2021 03:52	02-08-2021 03:52
02-08-2021	crocuta	06:13:00	0.26	02-08-2021 06:13	02-08-2021 06:13
03-08-2021	crocuta	19:09:00	0.8	03-08-2021 19:09	03-08-2021 19:09
05-08-2021	crocuta	22:33:00	0.94	05-08-2021 22:33	05-08-2021 22:33
05-08-2021	crocuta	06:45:00	0.28	05-08-2021 06:45	05-08-2021 06:45
07-08-2021	crocuta	02:32:00	0.11	07-08-2021 02:32	07-08-2021 02:32
08-08-2021	crocuta	00:51:00	0.04	08-08-2021 00:51	08-08-2021 00:51
09-08-2021	crocuta	07:09:00	0.3	09-08-2021 07:09	09-08-2021 07:09
09-08-2021	crocuta	02:37:00	0.11	09-08-2021 02:37	09-08-2021 02:37
11-08-2021	crocuta	00:38:00	0.03	11-08-2021 00:38	11-08-2021 00:38
11-08-2021	crocuta	07:27:00	0.31	11-08-2021 07:27	11-08-2021 07:27
11-08-2021	crocuta	07:40:00	0.32	11-08-2021 07:40	11-08-2021 07:40
11-08-2021	crocuta	08:46:00	0.37	11-08-2021 08:46	11-08-2021 08:46
11-08-2021	crocuta	18:51:00	0.79	11-08-2021 18:51	11-08-2021 18:51
11-08-2021	crocuta	22:18:00	0.93	11-08-2021 22:18	11-08-2021 22:18
11-08-2021	crocuta	23:03:00	0.96	11-08-2021 23:03	11-08-2021 23:03
13-08-2021	crocuta	00:56:00	0.04	13-08-2021 00:56	13-08-2021 00:56
13-08-2021	crocuta	18:44:00	0.78	13-08-2021 18:44	13-08-2021 18:44
15-08-2021	crocuta	00:58:00	0.04	15-08-2021 00:58	15-08-2021 00:58
15-08-2021	crocuta	02:29:00	0.1	15-08-2021 02:29	15-08-2021 02:29
16-08-2021	crocuta	05:35:00	0.23	16-08-2021 05:35	16-08-2021 05:35
16-08-2021	crocuta	07:06:00	0.3	16-08-2021 07:06	16-08-2021 07:06
16-08-2021	crocuta	18:59:00	0.79	16-08-2021 18:59	16-08-2021 18:59
17-08-2021	crocuta	04:54:00	0.2	17-08-2021 04:54	17-08-2021 04:54
17-08-2021	crocuta	08:25:00	0.35	17-08-2021 08:25	17-08-2021 08:25
18-08-2021	crocuta	02:43:00	0.11	18-08-2021 02:43	18-08-2021 02:43
19-08-2021	crocuta	20:30:00	0.85	19-08-2021 20:30	19-08-2021 20:30
19-08-2021	crocuta	02:02:00	0.08	19-08-2021 02:02	19-08-2021 02:02
20-08-2021	crocuta	04:48:00	0.2	20-08-2021 04:48	20-08-2021 04:48
21-08-2021	crocuta	04:08:00	0.17	21-08-2021 04:08	21-08-2021 04:08
23-08-2021	crocuta	23:12:00	0.97	23-08-2021 23:12	23-08-2021 23:12
24-08-2021	crocuta	00:14:00	0.01	24-08-2021 00:14	24-08-2021 00:14
24-08-2021	crocuta	19:41:00	0.82	24-08-2021 19:41	24-08-2021 19:41
24-08-2021	crocuta	01:18:00	0.05	24-08-2021 01:18	24-08-2021 01:18
27-08-2021	crocuta	07:23:00	0.31	27-08-2021 07:23	27-08-2021 07:23
27-08-2021	crocuta	23:04:00	0.96	27-08-2021 23:04	27-08-2021 23:04
28-08-2021	crocuta	04:42:00	0.2	28-08-2021 04:42	28-08-2021 04:42
30-08-2021	crocuta	03:28:00	0.14	30-08-2021 03:28	30-08-2021 03:28
30-08-2021	crocuta	20:47:00	0.87	30-08-2021 20:47	30-08-2021 20:47
31-08-2021	crocuta	06:26:00	0.27	31-08-2021 06:26	31-08-2021 06:26
31-08-2021	crocuta	20:52:00	0.87	31-08-2021 20:52	31-08-2021 20:52
01-09-2021	crocuta	05:57:00	0.25	01-09-2021 05:57	01-09-2021 05:57
01-09-2021	crocuta	06:45:00	0.28	01-09-2021 06:45	01-09-2021 06:45
02-09-2021	crocuta	00:02:00	0	02-09-2021 00:02	02-09-2021 00:02
02-09-2021	crocuta	22:41:00	0.95	02-09-2021 22:41	02-09-2021 22:41
03-09-2021	crocuta	01:55:00	0.08	03-09-2021 01:55	03-09-2021 01:55
03-09-2021	crocuta	05:30:00	0.23	03-09-2021 05:30	03-09-2021 05:30
03-09-2021	crocuta	07:26:00	0.31	03-09-2021 07:26	03-09-2021 07:26
04-09-2021	crocuta	04:03:00	0.17	04-09-2021 04:03	04-09-2021 04:03
05-09-2021	crocuta	05:05:00	0.21	05-09-2021 05:05	05-09-2021 05:05
05-09-2021	crocuta	06:09:00	0.26	05-09-2021 06:09	05-09-2021 06:09
06-09-2021	crocuta	05:09:00	0.21	06-09-2021 05:09	06-09-2021 05:09
06-09-2021	crocuta	06:50:00	0.28	06-09-2021 06:50	06-09-2021 06:50
07-09-2021	crocuta	01:30:00	0.06	07-09-2021 01:30	07-09-2021 01:30
07-09-2021	crocuta	01:46:00	0.07	07-09-2021 01:46	07-09-2021 01:46
07-09-2021	crocuta	05:18:00	0.22	07-09-2021 05:18	07-09-2021 05:18
07-09-2021	crocuta	06:15:00	0.26	07-09-2021 06:15	07-09-2021 06:15
08-09-2021	crocuta	03:52:00	0.16	08-09-2021 03:52	08-09-2021 03:52
08-09-2021	crocuta	20:08:00	0.84	08-09-2021 20:08	08-09-2021 20:08
08-09-2021	crocuta	21:09:00	0.88	08-09-2021 21:09	08-09-2021 21:09
09-09-2021	crocuta	05:13:00	0.22	09-09-2021 05:13	09-09-2021 05:13
09-09-2021	crocuta	06:14:00	0.26	09-09-2021 06:14	09-09-2021 06:14
10-09-2021	crocuta	05:53:00	0.25	10-09-2021 05:53	10-09-2021 05:53
10-09-2021	crocuta	18:44:00	0.78	10-09-2021 18:44	10-09-2021 18:44
10-09-2021	crocuta	19:43:00	0.82	10-09-2021 19:43	10-09-2021 19:43
11-09-2021	crocuta	21:02:00	0.88	11-09-2021 21:02	11-09-2021 21:02
11-09-2021	crocuta	20:24:00	0.85	11-09-2021 20:24	11-09-2021 20:24
12-09-2021	crocuta	19:21:00	0.81	12-09-2021 19:21	12-09-2021 19:21
12-09-2021	crocuta	22:11:00	0.92	12-09-2021 22:11	12-09-2021 22:11
12-09-2021	crocuta	23:55:00	1	12-09-2021 23:55	12-09-2021 23:55
13-09-2021	crocuta	05:41:00	0.24	13-09-2021 05:41	13-09-2021 05:41
14-09-2021	crocuta	21:14:00	0.88	14-09-2021 21:14	14-09-2021 21:14
14-09-2021	crocuta	05:23:00	0.22	14-09-2021 05:23	14-09-2021 05:23
15-09-2021	crocuta	06:12:00	0.26	15-09-2021 06:12	15-09-2021 06:12
15-09-2021	crocuta	22:43:00	0.95	15-09-2021 22:43	15-09-2021 22:43
15-09-2021	crocuta	02:43:00	0.11	15-09-2021 02:43	15-09-2021 02:43
16-09-2021	crocuta	02:29:00	0.1	16-09-2021 02:29	16-09-2021 02:29
16-09-2021	crocuta	04:29:00	0.19	16-09-2021 04:29	16-09-2021 04:29
17-09-2021	crocuta	00:30:00	0.02	17-09-2021 00:30	17-09-2021 00:30
07-09-2021	crocuta	03:29:00	0.15	07-09-2021 03:29	07-09-2021 03:29
18-09-2021	crocuta	00:45:00	0.03	18-09-2021 00:45	18-09-2021 00:45
18-09-2021	crocuta	03:22:00	0.14	18-09-2021 03:22	18-09-2021 03:22
18-09-2021	crocuta	22:38:00	0.94	18-09-2021 22:38	18-09-2021 22:38
19-09-2021	crocuta	06:40:00	0.28	19-09-2021 06:40	19-09-2021 06:40
20-09-2021	crocuta	04:12:00	0.18	20-09-2021 04:12	20-09-2021 04:12
20-09-2021	crocuta	06:21:00	0.26	20-09-2021 06:21	20-09-2021 06:21
20-09-2021	crocuta	04:57:00	0.21	20-09-2021 04:57	20-09-2021 04:57
20-09-2021	crocuta	18:44:00	0.78	20-09-2021 18:44	20-09-2021 18:44
20-09-2021	crocuta	22:47:00	0.95	20-09-2021 22:47	20-09-2021 22:47
21-09-2021	crocuta	00:48:00	0.03	21-09-2021 00:48	21-09-2021 00:48
21-09-2021	crocuta	03:50:00	0.16	21-09-2021 03:50	21-09-2021 03:50
21-09-2021	crocuta	06:02:00	0.25	21-09-2021 06:02	21-09-2021 06:02
21-09-2021	crocuta	19:48:00	0.83	21-09-2021 19:48	21-09-2021 19:48
21-09-2021	crocuta	22:15:00	0.93	21-09-2021 22:15	21-09-2021 22:15
23-09-2021	crocuta	00:33:00	0.02	23-09-2021 00:33	23-09-2021 00:33
23-09-2021	crocuta	03:08:00	0.13	23-09-2021 03:08	23-09-2021 03:08
23-09-2021	crocuta	06:03:00	0.25	23-09-2021 06:03	23-09-2021 06:03
24-09-2021	crocuta	05:56:00	0.25	24-09-2021 05:56	24-09-2021 05:56
25-09-2021	crocuta	04:00:00	0.17	25-09-2021 04:00	25-09-2021 04:00
25-09-2021	crocuta	01:32:00	0.06	25-09-2021 01:32	25-09-2021 01:32
26-09-2021	crocuta	03:58:00	0.17	26-09-2021 03:58	26-09-2021 03:58
25-09-2021	crocuta	19:30:00	0.81	25-09-2021 19:30	25-09-2021 19:30
26-09-2021	crocuta	05:28:00	0.23	26-09-2021 05:28	26-09-2021 05:28
26-09-2021	crocuta	07:28:00	0.31	26-09-2021 07:28	26-09-2021 07:28
26-09-2021	crocuta	18:27:00	0.77	26-09-2021 18:27	26-09-2021 18:27
26-09-2021	crocuta	19:18:00	0.8	26-09-2021 19:18	26-09-2021 19:18
27-09-2021	crocuta	05:13:00	0.22	27-09-2021 05:13	27-09-2021 05:13
27-09-2021	crocuta	05:43:00	0.24	27-09-2021 05:43	27-09-2021 05:43
28-09-2021	crocuta	06:19:00	0.26	28-09-2021 06:19	28-09-2021 06:19
29-09-2021	crocuta	02:19:00	0.1	29-09-2021 02:19	29-09-2021 02:19
30-09-2021	crocuta	02:16:00	0.09	30-09-2021 02:16	30-09-2021 02:16
30-09-2021	crocuta	18:40:00	0.78	30-09-2021 18:40	30-09-2021 18:40
30-09-2021	crocuta	19:40:00	0.819	30-09-2021 19:40	30-09-2021 19:40
01-10-2021	crocuta	21:58:00	0.915	01-10-2021 21:58	01-10-2021 21:58
02-10-2021	crocuta	00:17:00	0.012	02-10-2021 00:17	02-10-2021 00:17
02-10-2021	crocuta	03:47:00	0.158	02-10-2021 03:47	02-10-2021 03:47
02-10-2021	crocuta	05:54:00	0.246	02-10-2021 05:54	02-10-2021 05:54
02-10-2021	crocuta	23:13:00	0.967	02-10-2021 23:13	02-10-2021 23:13
03-10-2021	crocuta	05:25:00	0.226	03-10-2021 05:25	03-10-2021 05:25
03-10-2021	crocuta	20:26:00	0.851	03-10-2021 20:26	03-10-2021 20:26
04-10-2021	crocuta	04:18:00	0.179	04-10-2021 04:18	04-10-2021 04:18
04-10-2021	crocuta	05:58:00	0.249	04-10-2021 05:58	04-10-2021 05:58
05-10-2021	crocuta	01:01:00	0.042	05-10-2021 01:01	05-10-2021 01:01
05-10-2021	crocuta	06:15:00	0.26	05-10-2021 06:15	05-10-2021 06:15
05-10-2021	crocuta	18:40:00	0.778	05-10-2021 18:40	05-10-2021 18:40
05-10-2021	crocuta	19:48:00	0.825	05-10-2021 19:48	05-10-2021 19:48
06-10-2021	crocuta	00:19:00	0.013	06-10-2021 00:19	06-10-2021 00:19
07-10-2021	crocuta	04:55:00	0.205	07-10-2021 04:55	07-10-2021 04:55
09-10-2021	crocuta	04:56:00	0.206	09-10-2021 04:56	09-10-2021 04:56
09-10-2021	crocuta	19:55:00	0.83	09-10-2021 19:55	09-10-2021 19:55
10-10-2021	crocuta	19:45:00	0.823	10-10-2021 19:45	10-10-2021 19:45
11-10-2021	crocuta	22:59:00	0.958	11-10-2021 22:59	11-10-2021 22:59
12-10-2021	crocuta	03:10:00	0.132	12-10-2021 03:10	12-10-2021 03:10
12-10-2021	crocuta	19:29:00	0.812	12-10-2021 19:29	12-10-2021 19:29
13-10-2021	crocuta	04:17:00	0.178	13-10-2021 04:17	13-10-2021 04:17
13-10-2021	crocuta	07:07:00	0.297	13-10-2021 07:07	13-10-2021 07:07
13-10-2021	crocuta	19:27:00	0.81	13-10-2021 19:27	13-10-2021 19:27
13-10-2021	crocuta	20:57:00	0.873	13-10-2021 20:57	13-10-2021 20:57
14-10-2021	crocuta	06:10:00	0.257	14-10-2021 06:10	14-10-2021 06:10
15-10-2021	crocuta	00:43:00	0.03	15-10-2021 00:43	15-10-2021 00:43
15-10-2021	crocuta	03:14:00	0.135	15-10-2021 03:14	15-10-2021 03:14
17-10-2021	crocuta	04:55:00	0.205	17-10-2021 04:55	17-10-2021 04:55
17-10-2021	crocuta	20:24:00	0.85	17-10-2021 20:24	17-10-2021 20:24
18-10-2021	crocuta	02:33:00	0.106	18-10-2021 02:33	18-10-2021 02:33
19-10-2021	crocuta	06:14:00	0.26	19-10-2021 06:14	19-10-2021 06:14
19-10-2021	crocuta	22:12:00	0.925	19-10-2021 22:12	19-10-2021 22:12
21-10-2021	crocuta	15:19:00	0.638	21-10-2021 15:19	21-10-2021 15:19
22-10-2021	crocuta	01:47:00	0.074	22-10-2021 01:47	22-10-2021 01:47
22-10-2021	crocuta	04:26:00	0.185	22-10-2021 04:26	22-10-2021 04:26
22-10-2021	crocuta	23:00:00	0.958	22-10-2021 23:00	22-10-2021 23:00
23-10-2021	crocuta	00:21:00	0.015	23-10-2021 00:21	23-10-2021 00:21
23-10-2021	crocuta	20:20:00	0.847	23-10-2021 20:20	23-10-2021 20:20
24-10-2021	crocuta	04:10:00	0.174	24-10-2021 04:10	24-10-2021 04:10
25-10-2021	crocuta	00:15:00	0.01	25-10-2021 00:15	25-10-2021 00:15
25-10-2021	crocuta	04:32:00	0.189	25-10-2021 04:32	25-10-2021 04:32
25-10-2021	crocuta	05:39:00	0.235	25-10-2021 05:39	25-10-2021 05:39
25-10-2021	crocuta	06:47:00	0.283	25-10-2021 06:47	25-10-2021 06:47
26-10-2021	crocuta	18:16:00	0.761	26-10-2021 18:16	26-10-2021 18:16
27-10-2021	crocuta	05:02:00	0.21	27-10-2021 05:02	27-10-2021 05:02
28-10-2021	crocuta	21:28:00	0.894	28-10-2021 21:28	28-10-2021 21:28
29-10-2021	crocuta	02:32:00	0.106	29-10-2021 02:32	29-10-2021 02:32
29-10-2021	crocuta	02:50:00	0.118	29-10-2021 02:50	29-10-2021 02:50
29-10-2021	crocuta	22:14:00	0.926	29-10-2021 22:14	29-10-2021 22:14
31-10-2021	crocuta	02:02:00	0.085	31-10-2021 02:02	31-10-2021 02:02
31-10-2021	crocuta	03:53:00	0.162	31-10-2021 03:53	31-10-2021 03:53
02-11-2021	crocuta	02:19:00	0.097	02-11-2021 02:19	02-11-2021 02:19
04-11-2021	crocuta	07:27:00	0.31	04-11-2021 07:27	04-11-2021 07:27
04-11-2021	crocuta	08:35:00	0.358	04-11-2021 08:35	04-11-2021 08:35
04-11-2021	crocuta	18:52:00	0.786	04-11-2021 18:52	04-11-2021 18:52
04-11-2021	crocuta	19:45:00	0.823	04-11-2021 19:45	04-11-2021 19:45
04-11-2021	crocuta	22:01:00	0.917	04-11-2021 22:01	04-11-2021 22:01
05-11-2021	crocuta	21:18:00	0.888	05-11-2021 21:18	05-11-2021 21:18
05-11-2021	crocuta	23:37:00	0.984	05-11-2021 23:37	05-11-2021 23:37
07-11-2021	crocuta	18:09:00	0.756	07-11-2021 18:09	07-11-2021 18:09
08-11-2021	crocuta	03:14:00	0.135	08-11-2021 03:14	08-11-2021 03:14
08-11-2021	crocuta	20:15:00	0.844	08-11-2021 20:15	08-11-2021 20:15
08-11-2021	crocuta	20:57:00	0.873	08-11-2021 20:57	08-11-2021 20:57
10-11-2021	crocuta	02:02:00	0.085	10-11-2021 02:02	10-11-2021 02:02
10-11-2021	crocuta	04:54:00	0.204	10-11-2021 04:54	10-11-2021 04:54
11-11-2021	crocuta	22:17:00	0.928	11-11-2021 22:17	11-11-2021 22:17
14-11-2021	crocuta	04:40:00	0.194	14-11-2021 04:40	14-11-2021 04:40
15-11-2021	crocuta	02:55:00	0.122	15-11-2021 02:55	15-11-2021 02:55
15-11-2021	crocuta	00:15:00	0.01	15-11-2021 00:15	15-11-2021 00:15
15-11-2021	crocuta	00:17:00	0.012	15-11-2021 00:17	15-11-2021 00:17
15-11-2021	crocuta	05:35:00	0.233	15-11-2021 05:35	15-11-2021 05:35
16-11-2021	crocuta	00:39:00	0.027	16-11-2021 00:39	16-11-2021 00:39
16-11-2021	crocuta	06:05:00	0.253	16-11-2021 06:05	16-11-2021 06:05
18-11-2021	crocuta	03:55:00	0.163	18-11-2021 03:55	18-11-2021 03:55
18-11-2021	crocuta	04:17:00	0.178	18-11-2021 04:17	18-11-2021 04:17
19-11-2021	crocuta	01:45:00	0.073	19-11-2021 01:45	19-11-2021 01:45
19-11-2021	crocuta	22:19:00	0.93	19-11-2021 22:19	19-11-2021 22:19
20-11-2021	crocuta	03:35:00	0.149	20-11-2021 03:35	20-11-2021 03:35
20-11-2021	crocuta	06:20:00	0.264	20-11-2021 06:20	20-11-2021 06:20
22-11-2021	crocuta	22:18:00	0.929	22-11-2021 22:18	22-11-2021 22:18
23-11-2021	crocuta	06:52:00	0.286	23-11-2021 06:52	23-11-2021 06:52
24-11-2021	crocuta	07:15:00	0.302	24-11-2021 07:15	24-11-2021 07:15
25-11-2021	crocuta	03:41:00	0.153	25-11-2021 03:41	25-11-2021 03:41
26-11-2021	crocuta	19:40:00	0.819	26-11-2021 19:40	26-11-2021 19:40
28-11-2021	crocuta	06:04:00	0.253	28-11-2021 06:04	28-11-2021 06:04
28-11-2021	crocuta	08:40:00	0.361	28-11-2021 08:40	28-11-2021 08:40
29-11-2021	crocuta	02:06:00	0.088	29-11-2021 02:06	29-11-2021 02:06
29-11-2021	crocuta	06:00:00	0.25	29-11-2021 06:00	29-11-2021 06:00
29-11-2021	crocuta	06:58:00	0.29	29-11-2021 06:58	29-11-2021 06:58
29-11-2021	crocuta	05:29:00	0.228	29-11-2021 05:29	29-11-2021 05:29
29-11-2021	crocuta	06:23:00	0.266	29-11-2021 06:23	29-11-2021 06:23
29-11-2021	crocuta	07:00:00	0.292	29-11-2021 07:00	29-11-2021 07:00
29-11-2021	crocuta	19:27:00	0.81	29-11-2021 19:27	29-11-2021 19:27
30-11-2021	crocuta	00:38:00	0.026	30-11-2021 00:38	30-11-2021 00:38
30-11-2021	crocuta	02:47:00	0.116	30-11-2021 02:47	30-11-2021 02:47
30-11-2021	crocuta	21:32:00	0.897	30-11-2021 21:32	30-11-2021 21:32
01-12-2021	crocuta	02:02:00	0.085	01-12-2021 02:02	01-12-2021 02:02
01-02-2021	crocuta	03:56:00	0.164	01-02-2021 03:56	01-02-2021 03:56
01-12-2021	crocuta	05:13:00	0.217	01-12-2021 05:13	01-12-2021 05:13
01-12-2021	crocuta	05:20:00	0.222	01-12-2021 05:20	01-12-2021 05:20
02-12-2021	crocuta	00:03:00	0.002	02-12-2021 00:03	02-12-2021 00:03
02-12-2021	crocuta	06:37:00	0.276	02-12-2021 06:37	02-12-2021 06:37
02-12-2021	crocuta	02:00:00	0.083	02-12-2021 02:00	02-12-2021 02:00
03-12-2021	crocuta	00:30:00	0.021	03-12-2021 00:30	03-12-2021 00:30
03-12-2021	crocuta	06:21:00	0.265	03-12-2021 06:21	03-12-2021 06:21
04-12-2021	crocuta	01:37:00	0.067	04-12-2021 01:37	04-12-2021 01:37
04-12-2021	crocuta	01:50:00	0.076	04-12-2021 01:50	04-12-2021 01:50
04-12-2021	crocuta	04:21:00	0.181	04-12-2021 04:21	04-12-2021 04:21
04-12-2021	crocuta	22:59:00	0.958	04-12-2021 22:59	04-12-2021 22:59
07-12-2021	crocuta	01:08:00	0.047	07-12-2021 01:08	07-12-2021 01:08
08-12-2021	crocuta	01:35:00	0.066	08-12-2021 01:35	08-12-2021 01:35
08-12-2021	crocuta	22:16:00	0.928	08-12-2021 22:16	08-12-2021 22:16
09-12-2021	crocuta	21:00:00	0.875	09-12-2021 21:00	09-12-2021 21:00
10-12-2021	crocuta	04:30:00	0.188	10-12-2021 04:30	10-12-2021 04:30
11-12-2021	crocuta	22:54:00	0.954	11-12-2021 22:54	11-12-2021 22:54
12-12-2021	crocuta	01:44:00	0.072	12-12-2021 01:44	12-12-2021 01:44
13-12-2021	crocuta	04:20:00	0.181	13-12-2021 04:20	13-12-2021 04:20
13-12-2021	crocuta	04:47:00	0.199	13-12-2021 04:47	13-12-2021 04:47
13-12-2021	crocuta	23:43:00	0.988	13-12-2021 23:43	13-12-2021 23:43
14-12-2021	crocuta	21:05:00	0.878	14-12-2021 21:05	14-12-2021 21:05
14-12-2021	crocuta	22:37:00	0.942	14-12-2021 22:37	14-12-2021 22:37
14-12-2021	crocuta	23:34:00	0.982	14-12-2021 23:34	14-12-2021 23:34
15-12-2021	crocuta	07:15:00	0.302	15-12-2021 07:15	15-12-2021 07:15
15-12-2021	crocuta	18:56:00	0.789	15-12-2021 18:56	15-12-2021 18:56
15-12-2021	crocuta	23:37:00	0.984	15-12-2021 23:37	15-12-2021 23:37
16-12-2021	crocuta	05:38:00	0.235	16-12-2021 05:38	16-12-2021 05:38
16-12-2021	crocuta	21:12:00	0.883	16-12-2021 21:12	16-12-2021 21:12
17-12-2021	crocuta	05:01:00	0.209	17-12-2021 05:01	17-12-2021 05:01
18-12-2021	crocuta	05:00:00	0.208	18-12-2021 05:00	18-12-2021 05:00
18-12-2021	crocuta	18:58:00	0.79	18-12-2021 18:58	18-12-2021 18:58
19-12-2021	crocuta	04:34:00	0.19	19-12-2021 04:34	19-12-2021 04:34
19-12-2021	crocuta	04:37:00	0.192	19-12-2021 04:37	19-12-2021 04:37
20-12-2021	crocuta	04:10:00	0.174	20-12-2021 04:10	20-12-2021 04:10
21-12-2021	crocuta	05:20:00	0.222	21-12-2021 05:20	21-12-2021 05:20
22-12-2021	crocuta	01:49:00	0.076	22-12-2021 01:49	22-12-2021 01:49
22-12-2021	crocuta	22:30:00	0.938	22-12-2021 22:30	22-12-2021 22:30
23-12-2021	crocuta	00:12:00	0.008	23-12-2021 00:12	23-12-2021 00:12
23-12-2021	crocuta	05:05:00	0.212	23-12-2021 05:05	23-12-2021 05:05
23-12-2021	crocuta	19:32:00	0.814	23-12-2021 19:32	23-12-2021 19:32
23-12-2021	crocuta	21:15:00	0.885	23-12-2021 21:15	23-12-2021 21:15
23-12-2021	crocuta	22:57:00	0.956	23-12-2021 22:57	23-12-2021 22:57
24-12-2021	crocuta	01:38:00	0.068	24-12-2021 01:38	24-12-2021 01:38
24-12-2021	crocuta	05:00:00	0.208	24-12-2021 05:00	24-12-2021 05:00
24-12-2021	crocuta	22:15:00	0.927	24-12-2021 22:15	24-12-2021 22:15
25-12-2021	crocuta	06:30:00	0.271	25-12-2021 06:30	25-12-2021 06:30
26-12-2021	crocuta	21:41:00	0.903	26-12-2021 21:41	26-12-2021 21:41
27-12-2021	crocuta	04:22:00	0.182	27-12-2021 04:22	27-12-2021 04:22
28-12-2021	crocuta	00:24:00	0.017	28-12-2021 00:24	28-12-2021 00:24
28-12-2021	crocuta	02:26:00	0.101	28-12-2021 02:26	28-12-2021 02:26
29-12-2022	crocuta	00:01:00	0.001	29-12-2022 00:01	29-12-2022 00:01
29-12-2021	crocuta	01:37:00	0.067	29-12-2021 01:37	29-12-2021 01:37
29-12-2021	crocuta	02:46:00	0.115	29-12-2021 02:46	29-12-2021 02:46
29-12-2021	crocuta	05:15:00	0.219	29-12-2021 05:15	29-12-2021 05:15
30-12-2021	crocuta	05:25:00	0.226	30-12-2021 05:25	30-12-2021 05:25
30-12-2021	crocuta	19:00:00	0.792	30-12-2021 19:00	30-12-2021 19:00
30-12-2021	crocuta	23:51:00	0.994	30-12-2021 23:51	30-12-2021 23:51
30-12-2022	crocuta	23:50:00	0.993	30-12-2022 23:50	30-12-2022 23:50
31-12-2022	crocuta	00:13:00	0.009	31-12-2022 00:13	31-12-2022 00:13
31-12-2022	crocuta	02:59:00	0.124	31-12-2022 02:59	31-12-2022 02:59
01-01-2022	crocuta	00:33:00	0.023	01-01-2022 00:33	01-01-2022 00:33
01-01-2022	crocuta	01:41:00	0.07	01-01-2022 01:41	01-01-2022 01:41
01-01-2022	crocuta	03:29:00	0.145	01-01-2022 03:29	01-01-2022 03:29
01-01-2022	crocuta	19:57:00	0.831	01-01-2022 19:57	01-01-2022 19:57
02-01-2022	crocuta	05:56:00	0.247	02-01-2022 05:56	02-01-2022 05:56
02-01-2022	crocuta	19:34:00	0.815	02-01-2022 19:34	02-01-2022 19:34
03-01-2022	crocuta	00:15:00	0.01	03-01-2022 00:15	03-01-2022 00:15
03-01-2022	crocuta	05:08:00	0.214	03-01-2022 05:08	03-01-2022 05:08
03-01-2022	crocuta	21:31:00	0.897	03-01-2022 21:31	03-01-2022 21:31
04-01-2022	crocuta	06:31:00	0.272	04-01-2022 06:31	04-01-2022 06:31
04-01-2022	crocuta	21:25:00	0.892	04-01-2022 21:25	04-01-2022 21:25
05-01-2022	crocuta	01:58:00	0.082	05-01-2022 01:58	05-01-2022 01:58
05-01-2022	crocuta	02:05:00	0.087	05-01-2022 02:05	05-01-2022 02:05
05-01-2022	crocuta	03:54:00	0.163	05-01-2022 03:54	05-01-2022 03:54
05-01-2022	crocuta	08:56:00	0.372	05-01-2022 08:56	05-01-2022 08:56
05-01-2022	crocuta	19:59:00	0.833	05-01-2022 19:59	05-01-2022 19:59
06-01-2022	crocuta	00:46:00	0.032	06-01-2022 00:46	06-01-2022 00:46
06-01-2022	crocuta	05:16:00	0.219	06-01-2022 05:16	06-01-2022 05:16
06-01-2022	crocuta	07:58:00	0.332	06-01-2022 07:58	06-01-2022 07:58
06-01-2022	crocuta	18:50:00	0.785	06-01-2022 18:50	06-01-2022 18:50
06-01-2022	crocuta	03:37:00	0.151	06-01-2022 03:37	06-01-2022 03:37
06-01-2022	crocuta	04:59:00	0.208	06-01-2022 04:59	06-01-2022 04:59
06-01-2022	crocuta	21:54:00	0.913	06-01-2022 21:54	06-01-2022 21:54
07-01-2022	crocuta	01:16:00	0.053	07-01-2022 01:16	07-01-2022 01:16
07-01-2022	crocuta	05:41:00	0.237	07-01-2022 05:41	07-01-2022 05:41
07-01-2022	crocuta	23:22:00	0.974	07-01-2022 23:22	07-01-2022 23:22
08-01-2022	crocuta	02:57:00	0.123	08-01-2022 02:57	08-01-2022 02:57
08-01-2022	crocuta	21:43:00	0.905	08-01-2022 21:43	08-01-2022 21:43
08-01-2022	crocuta	23:53:00	0.995	08-01-2022 23:53	08-01-2022 23:53
09-01-2022	crocuta	03:53:00	0.162	09-01-2022 03:53	09-01-2022 03:53
09-01-2022	crocuta	19:55:00	0.83	09-01-2022 19:55	09-01-2022 19:55
10-01-2022	crocuta	00:44:00	0.031	10-01-2022 00:44	10-01-2022 00:44
10-01-2022	crocuta	04:42:00	0.196	10-01-2022 04:42	10-01-2022 04:42
10-01-2022	crocuta	22:50:00	0.951	10-01-2022 22:50	10-01-2022 22:50
11-01-2022	crocuta	00:51:00	0.035	11-01-2022 00:51	11-01-2022 00:51
11-01-2022	crocuta	01:37:00	0.067	11-01-2022 01:37	11-01-2022 01:37
11-01-2022	crocuta	19:52:00	0.828	11-01-2022 19:52	11-01-2022 19:52
11-01-2022	crocuta	22:24:00	0.933	11-01-2022 22:24	11-01-2022 22:24
12-01-2022	crocuta	00:05:00	0.003	12-01-2022 00:05	12-01-2022 00:05
12-01-2022	crocuta	00:24:00	0.017	12-01-2022 00:24	12-01-2022 00:24
12-01-2022	crocuta	03:37:00	0.151	12-01-2022 03:37	12-01-2022 03:37
12-01-2022	crocuta	20:51:00	0.869	12-01-2022 20:51	12-01-2022 20:51
12-01-2022	crocuta	21:16:00	0.886	12-01-2022 21:16	12-01-2022 21:16
14-01-2022	crocuta	07:46:00	0.324	14-01-2022 07:46	14-01-2022 07:46
14-01-2022	crocuta	22:30:00	0.938	14-01-2022 22:30	14-01-2022 22:30
14-01-2022	crocuta	23:57:00	0.998	14-01-2022 23:57	14-01-2022 23:57
15-01-2022	crocuta	20:26:00	0.851	15-01-2022 20:26	15-01-2022 20:26
11-11-2020	pictus	09:30:00	0.4	11-11-2020 09:30	11-11-2020 09:30
13-11-2020	pictus	07:15:00	0.3	13-11-2020 07:15	13-11-2020 07:15
16-11-2020	pictus	09:51:00	0.41	16-11-2020 09:51	16-11-2020 09:51
19-11-2020	pictus	09:00:00	0.38	19-11-2020 09:00	19-11-2020 09:00
19-11-2020	pictus	19:25:00	0.81	19-11-2020 19:25	19-11-2020 19:25
20-11-2020	pictus	05:00:00	0.21	20-11-2020 05:00	20-11-2020 05:00
27-11-2020	pictus	18:46:00	0.78	27-11-2020 18:46	27-11-2020 18:46
30-11-2020	pictus	18:30:00	0.77	30-11-2020 18:30	30-11-2020 18:30
04-12-2020	pictus	11:00:00	0.46	04-12-2020 11:00	04-12-2020 11:00
24-12-2020	pictus	06:00:00	0.25	24-12-2020 06:00	24-12-2020 06:00
25-12-2020	pictus	21:30:00	0.9	25-12-2020 21:30	25-12-2020 21:30
26-12-2020	pictus	05:45:00	0.24	26-12-2020 05:45	26-12-2020 05:45
28-12-2020	pictus	06:30:00	0.27	28-12-2020 06:30	28-12-2020 06:30
29-12-2020	pictus	01:42:00	0.07	29-12-2020 01:42	29-12-2020 01:42
30-12-2020	pictus	09:00:00	0.38	30-12-2020 09:00	30-12-2020 09:00
30-12-2020	pictus	20:30:00	0.85	30-12-2020 20:30	30-12-2020 20:30
31-12-2020	pictus	03:30:00	0.15	31-12-2020 03:30	31-12-2020 03:30
01-01-2021	pictus	20:00:00	0.83	01-01-2021 20:00	01-01-2021 20:00
09-01-2021	pictus	07:00:00	0.29	09-01-2021 07:00	09-01-2021 07:00
09-01-2021	pictus	17:30:00	0.73	09-01-2021 17:30	09-01-2021 17:30
19-04-2021	pictus	22:09:00	0.92	19-04-2021 22:09	19-04-2021 22:09
25-05-2021	pictus	07:46:00	0.32	25-05-2021 07:46	25-05-2021 07:46
25-05-2021	pictus	08:20:00	0.35	25-05-2021 08:20	25-05-2021 08:20
26-05-2021	pictus	09:00:00	0.38	26-05-2021 09:00	26-05-2021 09:00
01-08-2021	pictus	02:42:00	0.11	01-08-2021 02:42	01-08-2021 02:42
24-09-2021	pictus	20:49:00	0.87	24-09-2021 20:49	24-09-2021 20:49
25-09-2021	pictus	01:30:00	0.06	25-09-2021 01:30	25-09-2021 01:30
25-09-2021	pictus	18:00:00	0.75	25-09-2021 18:00	25-09-2021 18:00
30-12-2021	pictus	18:30:00	0.77	30-12-2021 18:30	30-12-2021 18:30
01-01-2022	pictus	05:07:00	0.21	01-01-2022 05:07	01-01-2022 05:07
02-01-2022	pictus	18:30:00	0.77	02-01-2022 18:30	02-01-2022 18:30
	pardus	03:44:00	0.156
	pardus	00:57:00	0.04
	pardus	04:33:00	0.19
	pardus	20:19:00	0.847
	pardus	05:44:00	0.239
	pardus	22:00:00	0.917
	pardus	23:36:00	0.983
	pardus	00:29:00	0.02
	pardus	04:30:00	0.188
	pardus	05:20:00	0.222
	pardus	23:58:00	0.999
	pardus	04:18:00	0.179
	pardus	01:07:00	0.047
	pardus	18:30:00	0.771
	pardus	04:55:00	0.205
	pardus	02:33:00	0.106
	pardus	02:23:00	0.099
	pardus	23:06:00	0.963
	pardus	02:00:00	0.083
	pardus	06:30:00	0.271
	pardus	11:42:00	0.488
	pardus	19:48:00	0.825
	pardus	05:01:00	0.209
	pardus	05:39:00	0.235
	pardus	22:13:00	0.926
	pardus	08:11:00	0.341
	pardus	03:22:00	0.14
	pardus	04:39:00	0.194
	pardus	05:09:00	0.215
	pardus	04:21:00	0.181
	pardus	06:33:00	0.273
	pardus	01:11:00	0.049
	pardus	21:16:00	0.886
	pardus	05:01:00	0.209
	pardus	05:55:00	0.247
	pardus	02:51:00	0.119
	pardus	04:05:00	0.17
	pardus	06:50:00	0.285
	pardus	05:07:00	0.213
	pardus	18:34:00	0.774
	pardus	06:04:00	0.253
	pardus	10:00:00	0.417
	pardus	20:11:00	0.841
	pardus	05:51:00	0.244
	pardus	03:33:00	0.148
	pardus	20:26:00	0.851
	pardus	17:05:00	0.712
	pardus	02:25:00	0.101
	pardus	05:32:00	0.231
	pardus	03:18:00	0.138
	pardus	05:51:00	0.244
	pardus	20:42:00	0.863
	pardus	19:43:00	0.822
	pardus	07:12:00	0.3
	pardus	22:52:00	0.953
	pardus	01:50:00	0.076
	pardus	22:39:00	0.944
	pardus	22:12:00	0.925
	pardus	22:41:00	0.945
	pardus	18:10:00	0.757
	pardus	00:30:00	0.021
	pardus	01:52:00	0.078
	pardus	21:15:00	0.885
	pardus	01:42:00	0.071
	pardus	20:20:00	0.847
	pardus	05:34:00	0.232
	pardus	23:33:00	0.981
	pardus	01:22:00	0.057
	pardus	01:51:00	0.077
	pardus	18:27:00	0.769
	pardus	03:00:00	0.125
	pardus	22:29:00	0.937
	pardus	00:03:00	0.002
	pardus	19:21:00	0.806
	pardus	02:41:00	0.112
	pardus	04:24:00	0.183
	pardus	06:49:00	0.284
	pardus	22:26:00	0.935
	pardus	03:19:00	0.138
	pardus	19:05:00	0.795
	pardus	02:25:00	0.101
	pardus	22:48:00	0.95
	pardus	05:45:00	0.24
	pardus	22:30:00	0.938
	pardus	03:58:00	0.165
	pardus	21:08:00	0.881
	pardus	19:45:00	0.823
	pardus	19:57:00	0.831
	pardus	18:49:00	0.784
	pardus	17:05:00	0.712
	pardus	23:05:00	0.962
	pardus	14:35:00	0.608
	pardus	02:44:00	0.114
	pardus	07:10:00	0.299
	pardus	20:50:00	0.868
	pardus	22:37:00	0.942
	pardus	03:00:00	0.125
	pardus	20:30:00	0.854
	pardus	02:30:00	0.104
	pardus	19:19:00	0.805
	pardus	04:25:00	0.184
	pardus	05:30:00	0.229
	pardus	19:12:00	0.8
	pardus	05:15:00	0.219
	pardus	00:16:00	0.011
	pardus	06:06:00	0.254
	pardus	18:38:00	0.776
	pardus	20:15:00	0.844
	pardus	02:43:00	0.113
	pardus	18:20:00	0.764
	pardus	06:52:00	0.286
	pardus	20:30:00	0.854
	pardus	05:26:00	0.226
	pardus	17:47:00	0.741
	pardus	06:00:00	0.25
	pardus	23:27:00	0.977
	pardus	18:13:00	0.759
	pardus	21:45:00	0.906
	pardus	20:33:00	0.856
	pardus	19:48:00	0.825
	pardus	03:04:00	0.128
	pardus	21:23:00	0.891
	pardus	21:05:00	0.878
	pardus	22:11:00	0.924
	pardus	04:52:00	0.203
	pardus	23:30:00	0.979
	pardus	04:35:00	0.191
	pardus	01:00:00	0.042
	pardus	05:00:00	0.208
	pardus	01:00:00	0.042
	pardus	23:00:00	0.958
	pardus	02:22:00	0.099
	pardus	05:39:00	0.235
	pardus	19:30:00	0.813
	pardus	05:00:00	0.208
	pardus	01:33:00	0.065
	pardus	05:00:00	0.208
	pardus	09:00:00	0.375
	pardus	01:31:00	0.063
	pardus	17:30:00	0.729
	pardus	21:22:00	0.89
	pardus	17:25:00	0.726
	pardus	19:03:00	0.794
	pardus	01:30:00	0.063
	pardus	02:01:00	0.084
	pardus	18:23:00	0.766
	pardus	21:14:00	0.885
	pardus	05:16:00	0.219
	pardus	21:05:00	0.878
	pardus	22:11:00	0.924
	pardus	21:25:00	0.892
	pardus	01:33:00	0.065
	pardus	05:52:00	0.244
	pardus	00:35:00	0.024
	pardus	02:47:00	0.116
	pardus	18:47:00	0.783
	pardus	23:28:00	0.978
	pardus	03:19:00	0.138
	pardus	18:14:00	0.76
	pardus	21:58:00	0.915
	pardus	00:36:00	0.025
	pardus	22:24:00	0.933
	pardus	03:03:00	0.127
	pardus	06:12:00	0.258
	pardus	17:11:00	0.716
	pardus	02:02:00	0.085
	pardus	17:05:00	0.712
	pardus	23:36:00	0.983
	pardus	18:03:00	0.752
	pardus	20:05:00	0.837
	pardus	18:45:00	0.781
	pardus	20:24:00	0.85
	pardus	18:51:00	0.785
	pardus	23:44:00	0.989
	pardus	19:40:00	0.819
	pardus	17:04:00	0.711
	pardus	18:16:00	0.761
	pardus	01:31:00	0.063
	pardus	03:22:00	0.14
	pardus	06:39:00	0.277
	pardus	07:57:00	0.331
	pardus	00:55:00	0.038
	pardus	23:59:00	0.999
	pardus	06:04:00	0.253
	pardus	01:20:00	0.056
	pardus	17:28:00	0.728
	pardus	23:29:00	0.978
	pardus	00:12:00	0.008
	pardus	20:50:00	0.868
	pardus	21:15:00	0.885
	pardus	04:30:00	0.188
	pardus	05:34:00	0.232
	pardus	20:39:00	0.86
	pardus	23:45:00	0.99
	pardus	05:19:00	0.222
	pardus	17:23:00	0.724
	pardus	18:20:00	0.764
	pardus	19:17:00	0.803
	pardus	03:39:00	0.152
	pardus	20:30:00	0.854
	pardus	19:41:00	0.82
	pardus	00:56:00	0.039
	pardus	01:23:00	0.058
	pardus	02:56:00	0.122
	pardus	01:18:00	0.054
	pardus	02:59:00	0.124
	pardus	18:58:00	0.79
	pardus	21:49:00	0.909
	pardus	20:03:00	0.835
	pardus	20:27:00	0.852
	pardus	23:55:00	0.997
	pardus	00:49:00	0.034
	pardus	05:53:00	0.245
	pardus	17:26:00	0.726
	pardus	19:25:00	0.809
	pardus	19:28:00	0.811
	pardus	01:00:00	0.042
	pardus	21:31:00	0.897
	pardus	07:52:00	0.328
	pardus	02:48:00	0.117
	pardus	00:30:00	0.021
	pardus	02:23:00	0.099
	pardus	19:00:00	0.792
	pardus	04:39:00	0.194
	pardus	17:33:00	0.731
	pardus	19:12:00	0.8
	pardus	21:01:00	0.876
	pardus	20:32:00	0.856
	pardus	23:23:00	0.974
	pardus	19:15:00	0.802
	pardus	21:56:00	0.914
	pardus	01:12:00	0.05
	pardus	19:00:00	0.792
	pardus	01:58:00	0.082
	pardus	04:58:00	0.207
	pardus	22:00:00	0.917
	pardus	05:16:00	0.219
	pardus	18:27:00	0.769
	pardus	20:13:00	0.842
	pardus	23:55:00	0.997
	pardus	04:37:00	0.192
	pardus	21:04:00	0.878
	pardus	03:56:00	0.164
	pardus	04:50:00	0.201
	pardus	03:15:00	0.135
	pardus	21:25:00	0.892
	pardus	01:47:00	0.074
	pardus	23:31:00	0.98
	pardus	22:08:00	0.922
	pardus	21:04:00	0.878
	pardus	21:41:00	0.903
	pardus	00:48:00	0.033
	pardus	02:35:00	0.108
	pardus	04:08:00	0.172
	pardus	04:12:00	0.175
	pardus	02:01:00	0.084
	pardus	04:54:00	0.204
	pardus	01:48:00	0.075
	pardus	22:08:00	0.922
	pardus	02:39:00	0.11
	pardus	01:46:00	0.074
	pardus	22:21:00	0.931
	pardus	18:50:00	0.785
	pardus	03:51:00	0.16
	pardus	04:38:00	0.193
	pardus	04:31:00	0.188
	pardus	02:28:00	0.103
	pardus	03:02:00	0.126
	pardus	06:04:00	0.253
	pardus	11:57:00	0.498
	pardus	19:48:00	0.825
	pardus	21:14:00	0.885
	pardus	04:31:00	0.188
	pardus	21:49:00	0.909
	pardus	19:19:00	0.805
	pardus	04:31:00	0.188
	pardus	19:11:00	0.799
	pardus	18:40:00	0.778
	pardus	23:12:00	0.967
	pardus	18:06:00	0.754
	pardus	18:34:00	0.774
	pardus	21:28:00	0.894
	pardus	04:52:00	0.203
	pardus	06:01:00	0.251
	pardus	04:50:00	0.201
	pardus	04:55:00	0.205
	pardus	07:16:00	0.303
	pardus	17:36:00	0.733
	pardus	17:31:00	0.73
	pardus	19:42:00	0.821
	pardus	02:37:00	0.109
	pardus	04:05:00	0.17
	pardus	19:52:00	0.828
	pardus	05:53:00	0.245
	pardus	02:40:00	0.111
	pardus	03:41:00	0.153
	pardus	21:25:00	0.892
	pardus	05:52:00	0.244
	pardus	08:30:00	0.354
	pardus	04:07:00	0.172
	pardus	07:28:00	0.311
	pardus	16:39:00	0.694
	pardus	00:47:00	0.033
	pardus	06:01:00	0.251
	pardus	20:22:00	0.849
	pardus	19:27:00	0.81
	pardus	00:48:00	0.033
	pardus	16:58:00	0.707
	pardus	23:51:00	0.994
	pardus	05:41:00	0.237
	pardus	04:47:00	0.199
	pardus	06:09:00	0.256
	pardus	20:07:00	0.838
	pardus	00:49:00	0.034
	pardus	18:03:00	0.752
	pardus	21:03:00	0.877
	pardus	23:29:00	0.978
	pardus	19:07:00	0.797
	pardus	18:42:00	0.779
	pardus	05:00:00	0.208
	pardus	22:34:00	0.94
	pardus	20:36:00	0.858
	pardus	04:52:00	0.203
	pardus	04:19:00	0.18
	pardus	20:47:00	0.866
	pardus	13:39:00	0.569
	pardus	17:26:00	0.726
	pardus	18:36:00	0.775
	pardus	21:22:00	0.89
	pardus	21:00:00	0.875
	pardus	04:51:00	0.202
	pardus	21:32:00	0.897
	pardus	01:07:00	0.047
	pardus	02:18:00	0.096
	pardus	03:48:00	0.158
	pardus	03:57:00	0.165
	pardus	04:38:00	0.193
	pardus	18:53:00	0.787
	pardus	19:09:00	0.798
	pardus	20:45:00	0.865
	pardus	01:35:00	0.066
	pardus	17:46:00	0.74
	pardus	00:40:00	0.028
	pardus	00:14:00	0.01
	pardus	04:45:00	0.198
	pardus	16:48:00	0.7
	pardus	02:43:00	0.113
	pardus	17:06:00	0.713
	pardus	02:59:00	0.124
	pardus	01:58:00	0.082
	pardus	22:42:00	0.946
	pardus	19:51:00	0.827
	pardus	02:07:00	0.088
	pardus	05:07:00	0.213
	pardus	17:53:00	0.745
	pardus	02:25:00	0.101
	pardus	19:18:00	0.804
	pardus	21:59:00	0.916
	pardus	01:28:00	0.061
	pardus	03:54:00	0.163
	pardus	21:50:00	0.91
	pardus	03:24:00	0.142
	pardus	20:35:00	0.858
	pardus	03:51:00	0.16
	pardus	03:50:00	0.16
	pardus	05:44:00	0.239
	pardus	01:25:00	0.059
	pardus	18:43:00	0.78
	pardus	04:39:00	0.194
	pardus	03:42:00	0.154
	pardus	01:05:00	0.045
	pardus	17:03:00	0.71
	pardus	05:19:00	0.222
	pardus	03:11:00	0.133
	pardus	21:19:00	0.888
	pardus	19:58:00	0.832
	pardus	06:55:00	0.288
	pardus	17:59:00	0.749
	pardus	23:02:00	0.96
	pardus	19:30:00	0.813
	pardus	22:50:00	0.951
	pardus	20:56:00	0.872
	pardus	21:47:00	0.908
	pardus	17:56:00	0.747
	pardus	01:55:00	0.08
	pardus	20:18:00	0.846
	pardus	18:23:00	0.766
	pardus	05:55:00	0.247
	pardus	00:52:00	0.036
	pardus	05:41:00	0.237
	pardus	19:44:00	0.822
	pardus	17:52:00	0.744
	pardus	00:20:00	0.014
	pardus	02:46:00	0.115
	pardus	19:43:00	0.822
	pardus	19:12:00	0.8
	pardus	22:41:00	0.945
	pardus	20:40:00	0.861
	pardus	20:10:00	0.84
	pardus	22:18:00	0.929
	pardus	18:45:00	0.781
	pardus	04:14:00	0.176
	pardus	18:36:00	0.775
	pardus	21:00:00	0.875
	pardus	05:49:00	0.242
	pardus	04:22:00	0.182
	pardus	21:48:00	0.908
	pardus	03:03:00	0.127
	pardus	06:03:00	0.252
	pardus	06:46:00	0.282
	pardus	23:26:00	0.976
	pardus	04:23:00	0.183
	pardus	05:29:00	0.228
	pardus	04:27:00	0.185
	pardus	22:10:00	0.924
	pardus	22:37:00	0.942
	pardus	21:04:00	0.878
	pardus	18:01:00	0.751
	pardus	18:58:00	0.79
	pardus	01:09:00	0.048
	pardus	04:27:00	0.185
	pardus	06:43:00	0.28
	pardus	04:48:00	0.2
	pardus	10:00:00	0.417
	pardus	01:35:00	0.066
	pardus	16:30:00	0.688
	pardus	02:56:00	0.122
	pardus	01:30:00	0.063
	pardus	09:00:00	0.375
	pardus	20:34:00	0.857
	pardus	06:00:00	0.25
	pardus	18:28:00	0.769
	pardus	04:28:00	0.186
	pardus	04:02:00	0.168
	pardus	01:34:00	0.065
	pardus	19:00:00	0.792
	pardus	21:11:00	0.883
	pardus	00:58:00	0.04
	pardus	05:42:00	0.238
	pardus	03:11:00	0.133
	pardus	04:31:00	0.188
	pardus	05:11:00	0.216
	pardus	06:07:00	0.255
	pardus	20:20:00	0.847
	pardus	04:07:00	0.172
	pardus	19:17:00	0.803
	pardus	22:56:00	0.956
	pardus	06:28:00	0.269
	pardus	19:55:00	0.83
	pardus	04:23:00	0.183
	pardus	21:53:00	0.912
	pardus	02:31:00	0.105
	pardus	22:18:00	0.929
	pardus	01:28:00	0.061
	pardus	05:03:00	0.21
	pardus	06:03:00	0.252
	pardus	00:01:00	0.001
	pardus	19:26:00	0.81
	pardus	20:29:00	0.853
	pardus	02:49:00	0.117
	pardus	02:41:00	0.112
	pardus	08:09:00	0.34
	pardus	17:26:00	0.726
	pardus	18:53:00	0.787
	pardus	01:43:00	0.072
	pardus	19:27:00	0.81
	pardus	02:10:00	0.09
	pardus	21:24:00	0.892
	pardus	05:59:00	0.249
	pardus	18:05:00	0.753
	pardus	23:27:00	0.977
	pardus	00:16:00	0.011
	pardus	22:51:00	0.952
	pardus	06:19:00	0.263
	pardus	19:04:00	0.794
	pardus	19:55:00	0.83
	pardus	00:49:00	0.034
	pardus	09:42:00	0.404
	pardus	16:18:00	0.679
	pardus	22:24:00	0.933
	pardus	01:26:00	0.06
	pardus	09:27:00	0.394
	pardus	16:35:00	0.691
	pardus	04:46:00	0.199
	pardus	19:45:00	0.823
	pardus	18:13:00	0.759
	pardus	18:28:00	0.769
	pardus	01:00:00	0.042
	pardus	14:38:00	0.61
	pardus	16:15:00	0.677
	pardus	23:55:00	0.997
	pardus	07:02:00	0.293
	pardus	20:02:00	0.835
	pardus	21:27:00	0.894
	pardus	17:31:00	0.73
	pardus	03:03:00	0.127
	pardus	01:08:00	0.047
	pardus	05:15:00	0.219
	pardus	19:38:00	0.818
	pardus	04:58:00	0.207
	pardus	02:33:00	0.106
	pardus	21:16:00	0.886
	pardus	18:08:00	0.756
	pardus	02:03:00	0.085
	pardus	20:28:00	0.853
	pardus	05:51:00	0.244
	pardus	01:12:00	0.05
	pardus	03:21:00	0.14
	pardus	01:03:00	0.044
	pardus	02:08:00	0.089
	pardus	04:52:00	0.203
	pardus	03:59:00	0.166
	pardus	12:29:00	0.52
	pardus	00:06:00	0.004
	pardus	23:18:00	0.971
	pardus	01:18:00	0.054
	pardus	22:46:00	0.949
	pardus	21:51:00	0.91
	pardus	01:16:00	0.053
	pardus	05:18:00	0.221
	pardus	21:29:00	0.895
	pardus	04:09:00	0.173
	pardus	00:29:00	0.02
	pardus	03:39:00	0.152
	pardus	05:27:00	0.227
	pardus	03:00:00	0.125
	pardus	02:15:00	0.094
	pardus	23:00:00	0.958
	pardus	20:54:00	0.871
	pardus	22:54:00	0.954
	pardus	18:51:00	0.785
	pardus	19:10:00	0.799
	pardus	04:25:00	0.184
	pardus	04:19:00	0.18
	pardus	23:33:00	0.981
	pardus	02:20:00	0.097
	pardus	01:44:00	0.072
	pardus	20:36:00	0.858
	pardus	23:00:00	0.958
	pardus	00:41:00	0.028
	pardus	20:04:00	0.836
	pardus	01:55:00	0.08
	pardus	23:24:00	0.975
	pardus	23:29:00	0.978
	pardus	23:44:00	0.989
	pardus	22:16:00	0.928
	pardus	05:03:00	0.21
	pardus	05:12:00	0.217
	pardus	20:05:00	0.837
	pardus	23:55:00	0.997
	pardus	19:30:00	0.813
	pardus	23:22:00	0.974
	pardus	18:57:00	0.79
	pardus	04:20:00	0.181
	pardus	20:53:00	0.87
	pardus	20:33:00	0.856
	pardus	03:03:00	0.127
	pardus	04:14:00	0.176
	pardus	01:29:00	0.062
	pardus	00:03:00	0.002
	pardus	01:49:00	0.076
	pardus	00:11:00	0.008
	pardus	00:23:00	0.016
	pardus	21:48:00	0.908
	pardus	20:29:00	0.853
	pardus	01:34:00	0.065
	pardus	01:27:00	0.06
	pardus	23:33:00	0.981
	pardus	01:12:00	0.05
	pardus	04:13:00	0.176
	pardus	20:46:00	0.865
	pardus	01:48:00	0.075
	pardus	22:10:00	0.924
	pardus	04:24:00	0.183
	pardus	23:28:00	0.978
	pardus	18:52:00	0.786
	pardus	01:12:00	0.05
	pardus	20:29:00	0.853
	pardus	04:14:00	0.176
	pardus	22:32:00	0.939
	pardus	04:46:00	0.199
	pardus	21:38:00	0.901
	pardus	01:39:00	0.069
	pardus	07:08:00	0.297
	pardus	03:57:00	0.165
	pardus	00:19:00	0.013
	pardus	01:10:00	0.049
	pardus	02:30:00	0.104
	pardus	02:18:00	0.096
	pardus	18:29:00	0.77
	pardus	19:18:00	0.804
	pardus	22:11:00	0.924
	pardus	02:29:00	0.103
	pardus	21:32:00	0.897
	pardus	21:10:00	0.882
	pardus	04:30:00	0.188
	pardus	09:03:00	0.377
	pardus	23:06:00	0.963
	pardus	22:02:00	0.918
	pardus	05:16:00	0.219
	pardus	03:52:00	0.161
	pardus	17:57:00	0.748
	pardus	00:58:00	0.04
	pardus	20:03:00	0.835
	pardus	21:25:00	0.892
	pardus	05:08:00	0.214
	pardus	04:01:00	0.167
	pardus	04:27:00	0.185
	pardus	19:49:00	0.826
	pardus	20:05:00	0.837
	pardus	06:37:00	0.276
	pardus	18:04:00	0.753
	pardus	21:16:00	0.886
	pardus	19:33:00	0.815
	pardus	04:00:00	0.167
	pardus	22:06:00	0.921
	pardus	04:59:00	0.208
	pardus	04:34:00	0.19
	pardus	06:03:00	0.252
	pardus	23:39:00	0.985
	pardus	05:04:00	0.211
	pardus	01:58:00	0.082
	pardus	18:20:00	0.764
	pardus	19:39:00	0.819
	pardus	04:34:00	0.19
	pardus	17:58:00	0.749
	pardus	03:59:00	0.166
	pardus	03:35:00	0.149
	pardus	03:40:00	0.153
	pardus	23:08:00	0.964
	pardus	20:04:00	0.836
	pardus	02:50:00	0.118
	pardus	23:43:00	0.988
	pardus	19:19:00	0.805
	pardus	22:01:00	0.917
	pardus	03:50:00	0.16
	pardus	18:44:00	0.781
	pardus	00:19:00	0.013
	pardus	00:38:00	0.026
	pardus	02:25:00	0.101
	pardus	01:32:00	0.064
	pardus	03:17:00	0.137
	pardus	05:51:00	0.244
	pardus	22:23:00	0.933
	pardus	02:54:00	0.121
	pardus	01:14:00	0.051
	pardus	18:43:00	0.78
	pardus	01:07:00	0.047
	pardus	20:32:00	0.856
	pardus	02:42:00	0.113
	pardus	06:15:00	0.26
	pardus	19:35:00	0.816
	pardus	22:19:00	0.93
	pardus	19:03:00	0.794
	pardus	19:43:00	0.822
	pardus	21:39:00	0.902
	pardus	03:44:00	0.156
	pardus	05:40:00	0.236
	pardus	18:55:00	0.788
	pardus	21:00:00	0.875
	pardus	00:37:00	0.026
	pardus	18:26:00	0.768
	pardus	20:04:00	0.836
	pardus	22:16:00	0.928
	pardus	03:18:00	0.138
	pardus	05:31:00	0.23
	pardus	17:33:00	0.731
	pardus	06:10:00	0.257
	pardus	22:09:00	0.923
	pardus	02:42:00	0.113
	pardus	19:44:00	0.822
	pardus	05:33:00	0.231
	pardus	18:03:00	0.752
	pardus	00:24:00	0.017
	pardus	06:22:00	0.265
	pardus	18:03:00	0.752
	pardus	21:20:00	0.889
	pardus	00:39:00	0.027
	pardus	18:54:00	0.788
	pardus	23:00:00	0.958
	pardus	23:40:00	0.986
	pardus	18:53:00	0.787
	pardus	00:50:00	0.035
	pardus	22:17:00	0.928
	pardus	16:00:00	0.667
	pardus	01:18:00	0.054
	pardus	18:54:00	0.788
	pardus	21:00:00	0.875
	pardus	23:00:00	0.958
	pardus	04:13:00	0.176
	pardus	19:38:00	0.818
	pardus	03:51:00	0.16
	pardus	19:14:00	0.801
	pardus	18:57:00	0.79
	pardus	22:11:00	0.924
	pardus	18:37:00	0.776
	pardus	00:54:00	0.038
	pardus	01:55:00	0.08
	pardus	18:37:00	0.776
	pardus	22:23:00	0.933
	pardus	02:55:00	0.122
	pardus	19:43:00	0.822
	pardus	17:42:00	0.738
	pardus	07:55:00	0.33
	pardus	21:30:00	0.896
	pardus	00:07:00	0.005
	pardus	19:30:00	0.813
	pardus	20:36:00	0.858
	pardus	00:42:00	0.029
	pardus	03:59:00	0.166
	pardus	04:27:00	0.185
	pardus	05:27:00	0.227
	pardus	11:30:00	0.479
	pardus	18:56:00	0.789
	pardus	23:37:00	0.984
	pardus	03:06:00	0.129
	pardus	20:58:00	0.874
	pardus	21:54:00	0.913
	pardus	00:15:00	0.01
	pardus	19:08:00	0.797
	pardus	19:47:00	0.824
	pardus	21:05:00	0.878
	pardus	04:24:00	0.183
	pardus	20:40:00	0.861
	pardus	19:37:00	0.817
	pardus	20:12:00	0.842
	pardus	02:32:00	0.106
	pardus	20:54:00	0.871
	pardus	19:18:00	0.804
	pardus	03:48:00	0.158
	pardus	04:13:00	0.176
	pardus	02:58:00	0.124
	pardus	19:24:00	0.808
	pardus	23:39:00	0.985
	pardus	02:35:00	0.108
	pardus	03:39:00	0.152
	pardus	23:27:00	0.977
	pardus	21:04:00	0.878
	pardus	02:57:00	0.123
[truncated: 643 more rows]
